# Supplementary material for: Indicator bacteria taxa reveal breeding site origins of Aedes aegypti mosquitoes
Source: BMC Res Notes. 2025 Sep 22;18:387. doi: 10.1186/s13104-025-07482-y (PMC12455760; doi:10.1186/s13104-025-07482-y)
Supplement: Supplementary file 1 — Supplementary Material 1 [file 13104_2025_7482_MOESM1_ESM.xlsx]

## Sheet: Supplementary Table 1
Supplementary Table 1. Full list of indicator OTUs identified for each mosquito breeding site.

## Sheet: Plastic Buckets
	Group	Plastics	#sps.	139
OTU	A	B	stat	p.value	Stats	Taxon
56	0.9901	0.9444	0.967	0.001	***	k__bacteria, p__firmicutes, c__erysipelotrichia, o__erysipelotrichales, f__erysipelotrichaceae, g__erysipelothrix, s__erysipelothrix spp.
35	0.9276	1	0.963	0.001	***	k__bacteria, p__bacteroidetes, c__cytophagia, o__cytophagales, f__cytophagaceae, g__emticicia, s__emticicia sp.
14	0.925	1	0.962	0.003	**	k__bacteria, p__proteobacteria, c__gammaproteobacteria, o__enterobacteriales, f__enterobacteriaceae, g__yersinia, s__yersinia pseudotuberculosis
65	0.9072	1	0.952	0.001	***	k__bacteria, p__proteobacteria, c__gammaproteobacteria, o__pseudomonadales, f__pseudomonadaceae, g__pseudomonas, s__pseudomonas spp.
133	0.8021	1	0.896	0.001	***	k__bacteria, p__firmicutes, c__erysipelotrichia, o__erysipelotrichales, f__erysipelotrichaceae, g__bulleidia, s__bulleidia spp.
103	0.9855	0.7778	0.876	0.001	***	k__bacteria, p__bacteroidetes, c__flavobacteriia, o__flavobacteriales, f__flavobacteriaceae, g__flavobacterium, s__flavobacterium spp.
168	0.9819	0.7778	0.874	0.001	***	k__bacteria, p__bacteroidetes, c__sphingobacteriia, o__sphingobacteriales, f__chitinophagaceae, g__sediminibacterium, s__sediminibacterium sp.
6484	0.7574	1	0.87	0.001	***	k__bacteria, p__firmicutes, c__erysipelotrichia, o__erysipelotrichales, f__erysipelotrichaceae, g__erysipelothrix, s__erysipelothrix spp.
111	0.961	0.7778	0.865	0.001	***	k__bacteria, p__firmicutes, c__bacilli, o__bacillales, f__bacillaceae, g__bacillus, s__bacillus subtilis
50	0.737	1	0.858	0.001	***	k__bacteria, p__proteobacteria, c__gammaproteobacteria, o__methylococcales, f__crenotrichaceae, g__crenothrix, s__crenothrix polyspora
40	0.7197	1	0.848	0.001	***	k__bacteria, p__proteobacteria, c__alphaproteobacteria, o__rhizobiales, f__xanthobacteraceae, g__ancylobacter, s__ancylobacter aquaticus
97	0.99	0.7222	0.846	0.001	***	k__bacteria, p__proteobacteria, c__gammaproteobacteria, o__pseudomonadales, f__pseudomonadaceae, g__pseudomonas, s__pseudomonas spp.
63	0.714	1	0.845	0.001	***	k__bacteria, p__proteobacteria, c__betaproteobacteria, o__methylophilales, f__methylophilaceae, g__methylobacillus, s__methylobacillus flagellatus
272	0.8843	0.7778	0.829	0.001	***	k__bacteria, p__bacteroidetes, c__bacteroidia, o__bacteroidales, f__porphyromonadaceae, g__dysgonomonas, s__dysgonomonas spp.
141	0.749	0.8889	0.816	0.001	***	k__bacteria, p__proteobacteria, c__alphaproteobacteria, o__rhodobacterales, f__rhodobacteraceae, g__rhodobacter, s__rhodobacter blasticus
340	0.9915	0.6667	0.813	0.001	***	k__bacteria, p__proteobacteria, c__alphaproteobacteria, o__rhodospirillales, f__acetobacteraceae, g__roseomonas, s__muricoccus sp.
34	0.6574	1	0.811	0.001	***	k__bacteria, p__proteobacteria, c__betaproteobacteria, o__rhodocyclales, f__rhodocyclaceae, g__rhodocyclus, s__rhodocyclus tenuis
85	0.8407	0.7778	0.809	0.001	***	k__bacteria, p__proteobacteria, c__betaproteobacteria, o__burkholderiales, f__burkholderiaceae, g__pandoraea, s__pandoraea pnomenusa
147	0.7358	0.8889	0.809	0.001	***	k__bacteria, p__firmicutes, c__erysipelotrichia, o__erysipelotrichales, f__erysipelotrichaceae, g__erysipelothrix, s__erysipelothrix spp.
76	0.6856	0.9444	0.805	0.001	***	k__bacteria, p__synergistetes, c__synergistia, o__synergistales, f__synergistaceae, g__synergistes, s__synergistes spp.
72	0.6803	0.9444	0.802	0.001	***	k__bacteria, p__proteobacteria, c__betaproteobacteria, o__burkholderiales, f__burkholderiaceae, g__polynucleobacter, s__polynucleobacter cosmopolitanus
74	0.6809	0.9444	0.802	0.001	***	k__bacteria, p__bacteroidetes, c__bacteroidia, o__bacteroidales, f__rikenellaceae, g__rikenella, s__rikenella sp.
203	0.7721	0.8333	0.802	0.001	***	k__bacteria, p__bacteroidetes, c__cytophagia, o__cytophagales, f__cytophagaceae, g__cytophaga, s__cytophaga sp.
48	0.6284	1	0.793	0.001	***	k__bacteria, p__proteobacteria, c__betaproteobacteria, o__rhodocyclales, f__rhodocyclaceae, g__azoarcus, s__azoarcus sp.
144	0.6659	0.9444	0.793	0.001	***	k__bacteria, p__proteobacteria, c__alphaproteobacteria, o__rhodobacterales, f__rhodobacteraceae, g__rhodobacter, s__rhodobacter sp.
1897	0.6971	0.8889	0.787	0.001	***	k__bacteria, p__proteobacteria, c__betaproteobacteria, o__rhodocyclales, f__rhodocyclaceae, g__thauera, s__thauera spp.
5601	0.6518	0.9444	0.785	0.001	***	k__bacteria, p__proteobacteria, c__betaproteobacteria, o__burkholderiales, f__comamonadaceae, g__curvibacter, s__curvibacter spp.
99	0.7254	0.8333	0.777	0.001	***	k__bacteria, p__firmicutes, c__clostridia, o__clostridiales, f__peptococcaceae, g__desulfosporosinus, s__desulfosporosinus meridiei
416	0.8354	0.7222	0.777	0.001	***	k__bacteria, p__proteobacteria, c__betaproteobacteria, o__rhodocyclales, f__rhodocyclaceae, g__propionivibrio, s__propionivibrio spp.
327	0.8191	0.7222	0.769	0.001	***	k__bacteria, p__actinobacteria, c__actinobacteria, o__actinomycetales, f__microbacteriaceae, g__candidatus rhodoluna, s__candidatus rhodoluna lacicola
39	0.5892	1	0.768	0.018	*	k__bacteria, p__proteobacteria, c__betaproteobacteria, o__burkholderiales, f__burkholderiaceae, g__limnobacter, s__limnobacter spp.
184	0.793	0.7222	0.757	0.001	***	k__bacteria, p__bacteroidetes, c__sphingobacteriia, o__sphingobacteriales, f__chitinophagaceae, g__flavisolibacter, s__flavisolibacter spp.
243	0.5698	1	0.755	0.004	**	k__bacteria, p__firmicutes, c__bacilli, o__bacillales, f__bacillaceae, g__bacillus, s__bacillus chandigarhensis
204	0.9314	0.6111	0.754	0.001	***	k__bacteria, p__bacteroidetes, c__bacteroidia, o__bacteroidales, f__porphyromonadaceae, g__petrimonas, s__petrimonas spp.
113	0.5949	0.9444	0.75	0.001	***	k__bacteria, p__firmicutes, c__clostridia, o__clostridiales, f__clostridiaceae, g__clostridium, s__clostridium spp.
212	0.656	0.8333	0.739	0.001	***	k__bacteria, p__proteobacteria, c__gammaproteobacteria, o__xanthomonadales, f__xanthomonadaceae, g__arenimonas, s__arenimonas sp.
94	0.9594	0.5556	0.73	0.003	**	k__bacteria, p__firmicutes, c__bacilli, o__lactobacillales, f__lactobacillaceae, g__lactobacillus, s__lactobacillus acidophilus
75	0.6798	0.7778	0.727	0.001	***	k__bacteria, p__proteobacteria, c__betaproteobacteria, o__rhodocyclales, f__rhodocyclaceae, g__dechloromonas, s__dechloromonas spp.
102	0.6716	0.7778	0.723	0.033	*	k__bacteria, p__firmicutes, c__bacilli, o__bacillales, f__planococcaceae, g__sporosarcina, s__sporosarcina spp.
170	0.7845	0.6667	0.723	0.001	***	k__bacteria, p__firmicutes, c__erysipelotrichia, o__erysipelotrichales, f__erysipelotrichaceae, g__turicibacter, s__turicibacter spp.
137	0.5842	0.8889	0.721	0.001	***	k__bacteria, p__proteobacteria, c__betaproteobacteria, o__burkholderiales, f__burkholderiaceae, g__polynucleobacter, s__polynucleobacter necessarius
275	0.7793	0.6667	0.721	0.001	***	k__bacteria, p__firmicutes, c__clostridia, o__clostridiales, f__clostridiales family xi. incertae sedis, g__soehngenia, s__soehngenia spp.
146	0.7176	0.7222	0.72	0.001	***	k__bacteria, p__proteobacteria, c__alphaproteobacteria, o__rhizobiales, f__xanthobacteraceae, g__xanthobacter, s__xanthobacter flavus
41	0.502	1	0.709	0.001	***	k__bacteria, p__proteobacteria, c__alphaproteobacteria, o__rhizobiales, f__hyphomicrobiaceae, g__hyphomicrobium, s__hyphomicrobium spp.
219	0.6946	0.7222	0.708	0.001	***	k__bacteria, p__bacteroidetes, c__bacteroidia, o__bacteroidales, f__porphyromonadaceae, g__parabacteroides, s__parabacteroides spp.
194	0.9991	0.5	0.707	0.001	***	k__bacteria, p__bacteroidetes, c__cytophagia, o__cytophagales, f__cytophagaceae, g__cytophaga, s__cytophaga spp.
289	0.9976	0.5	0.706	0.001	***	k__bacteria, p__proteobacteria, c__alphaproteobacteria, o__sphingomonadales, f__sphingomonadaceae, g__sandaracinobacter, s__sandaracinobacter sibiricus
329	0.9892	0.5	0.703	0.001	***	k__bacteria, p__bacteroidetes, c__sphingobacteriia, o__sphingobacteriales, f__sphingobacteriaceae, g__mucilaginibacter, s__mucilaginibacter sp.
123	0.5523	0.8889	0.701	0.001	***	k__bacteria, p__proteobacteria, c__betaproteobacteria, o__rhodocyclales, f__rhodocyclaceae, g__dechloromonas, s__dechloromonas spp.
187	0.6233	0.7778	0.696	0.001	***	k__bacteria, p__proteobacteria, c__deltaproteobacteria, o__deltaproteobacteria, f__deltaproteobacteria, g__deferrisoma, s__deferrisoma camini
266	0.5392	0.8889	0.692	0.023	*	k__bacteria, p__actinobacteria, c__actinobacteria, o__actinomycetales, f__corynebacteriaceae, g__corynebacterium, s__corynebacterium xerosis
248	0.6536	0.7222	0.687	0.001	***	k__bacteria, p__firmicutes, c__clostridia, o__clostridiales, f__clostridiaceae, g__clostridium, s__clostridium spp.
180	0.8463	0.5556	0.686	0.017	*	k__bacteria, p__proteobacteria, c__alphaproteobacteria, o__rhodospirillales, f__acetobacteraceae, g__roseomonas, s__roseomonas spp.
232	0.6773	0.6667	0.672	0.001	***	k__bacteria, p__acidobacteria, c__holophagae, o__holophagales, f__holophagaceae, g__holophaga, s__holophaga spp.
100	0.624	0.7222	0.671	0.001	***	k__bacteria, p__proteobacteria, c__gammaproteobacteria, o__xanthomonadales, f__sinobacteraceae, g__steroidobacter, s__steroidobacter sp.
185	0.7295	0.6111	0.668	0.001	***	k__bacteria, p__proteobacteria, c__betaproteobacteria, o__rhodocyclales, f__rhodocyclaceae, g__uliginosibacterium, s__uliginosibacterium gangwonense
173	0.9988	0.4444	0.666	0.004	**	k__bacteria, p__chlamydiae, c__chlamydiia, o__chlamydiales, f__chlamydiaceae, g__chlamydia, s__chlamydia spp.
465	0.9979	0.4444	0.666	0.003	**	k__bacteria, p__cyanobacteria, c__cyanobacteria, o__pleurocapsales, f__pleurocapsales, g__chroococcidiopsis, s__chroococcidiopsis spp.
4751	0.7117	0.6111	0.659	0.001	***	k__bacteria, p__proteobacteria, c__alphaproteobacteria, o__rhodobacterales, f__rhodobacteraceae, g__rhodobacter, s__rhodobacter sp.
152	0.6447	0.6667	0.656	0.001	***	k__bacteria, p__verrucomicrobia, c__verrucomicrobiae, o__verrucomicrobiales, f__verrucomicrobiaceae, g__prosthecobacter, s__prosthecobacter spp.
16	0.4294	1	0.655	0.005	**	k__bacteria, p__actinobacteria, c__actinobacteria, o__actinomycetales, f__microbacteriaceae, g__leifsonia, s__leifsonia sp.
208	0.961	0.4444	0.654	0.004	**	k__bacteria, p__firmicutes, c__clostridia, o__clostridiales, f__eubacteriaceae, g__eubacterium, s__eubacterium coprostanoligenes
311	0.7687	0.5556	0.654	0.001	***	k__bacteria, p__proteobacteria, c__alphaproteobacteria, o__rhizobiales, f__methylocystaceae, g__methylocystis, s__methylocystis sp.
1100	0.8339	0.5	0.646	0.004	**	k__bacteria, p__actinobacteria, c__actinobacteria, o__actinomycetales, f__corynebacteriaceae, g__corynebacterium, s__corynebacterium sp.
5126	0.5786	0.7222	0.646	0.002	**	k__bacteria, p__proteobacteria, c__gammaproteobacteria, o__pseudomonadales, f__pseudomonadaceae, g__pseudomonas, s__pseudomonas sp.
93	0.5739	0.7222	0.644	0.021	*	k__bacteria, p__proteobacteria, c__alphaproteobacteria, o__rhizobiales, f__methylobacteriaceae, g__methylobacterium, s__methylobacterium tardum
499	0.4615	0.8889	0.64	0.02	*	k__bacteria, p__proteobacteria, c__alphaproteobacteria, o__sphingomonadales, f__erythrobacteraceae, g__erythrobacter, s__erythrobacter sp.
741	0.5266	0.7778	0.64	0.001	***	k__bacteria, p__proteobacteria, c__betaproteobacteria, o__rhodocyclales, f__rhodocyclaceae, g__georgfuchsia, s__georgfuchsia spp.
4567	0.9211	0.4444	0.64	0.006	**	k__bacteria, p__proteobacteria, c__alphaproteobacteria, o__rhizobiales, f__hyphomicrobiaceae, g__devosia, s__devosia yakushimensis
92	0.608	0.6667	0.637	0.046	*	k__bacteria, p__actinobacteria, c__actinobacteria, o__actinomycetales, f__dermabacteraceae, g__brachybacterium, s__brachybacterium paraconglomeratum
115	0.3998	1	0.632	0.047	*	k__bacteria, p__proteobacteria, c__betaproteobacteria, o__methylophilales, f__methylophilaceae, g__methylotenera, s__methylotenera versatilis
162	0.7946	0.5	0.63	0.016	*	k__bacteria, p__bacteroidetes, c__sphingobacteriia, o__sphingobacteriales, f__sphingobacteriaceae, g__pedobacter, s__pedobacter sp.
4671	0.7922	0.5	0.629	0.001	***	k__bacteria, p__proteobacteria, c__betaproteobacteria, o__methylophilales, f__methylophilaceae, g__methylobacillus, s__methylobacillus spp.
7022	0.4171	0.9444	0.628	0.005	**	k__bacteria, p__proteobacteria, c__betaproteobacteria, o__burkholderiales, f__burkholderiales, g__tepidimonas, s__tepidimonas spp.
277	0.9967	0.3889	0.623	0.006	**	k__bacteria, p__proteobacteria, c__gammaproteobacteria, o__alteromonadales, f__alteromonadaceae, g__alteromonas, s__alteromonas sp.
7275	0.6322	0.6111	0.622	0.001	***	k__bacteria, p__proteobacteria, c__betaproteobacteria, o__rhodocyclales, f__rhodocyclaceae, g__sterolibacterium, s__sterolibacterium spp.
247	0.5346	0.7222	0.621	0.001	***	k__bacteria, p__proteobacteria, c__betaproteobacteria, o__burkholderiales, f__burkholderiales, g__aquincola, s__aquincola sp.
227	0.8639	0.4444	0.62	0.01	**	k__bacteria, p__chloroflexi, c__anaerolineae, o__anaerolineales, f__anaerolineaceae, g__levilinea, s__levilinea spp.
2944	0.8662	0.4444	0.62	0.009	**	k__bacteria, p__actinobacteria, c__actinobacteria, o__actinomycetales, f__dermabacteraceae, g__dermabacter, s__dermabacter hominis
293	0.7624	0.5	0.617	0.001	***	k__bacteria, p__actinobacteria, c__actinobacteria, o__candidatus nanopelagicales, f__candidatus nanopelagicales, g__candidatus planktophila, s__uncultured candidatus planktophila sp.
257	0.7541	0.5	0.614	0.001	***	k__bacteria, p__chloroflexi, c__dehalococcoidia, o__dehalococcoidales, f__dehalococcoidaceae, g__dehalococcoides, s__dehalococcoides spp.
317	0.7518	0.5	0.613	0.001	***	k__bacteria, p__proteobacteria, c__alphaproteobacteria, o__sphingomonadales, f__sphingomonadaceae, g__novosphingobium, s__novosphingobium spp.
4807	0.8412	0.4444	0.611	0.001	***	k__bacteria, p__proteobacteria, c__betaproteobacteria, o__burkholderiales, f__comamonadaceae, g__hydrogenophaga, s__hydrogenophaga spp.
4331	0.6709	0.5556	0.61	0.001	***	k__bacteria, p__firmicutes, c__bacilli, o__bacillales, f__bacillaceae, g__bacillus, s__bacillus gibsonii
4933	0.9407	0.3889	0.605	0.004	**	k__bacteria, p__proteobacteria, c__alphaproteobacteria, o__sphingomonadales, f__sphingomonadaceae, g__sphingomonas, s__sphingomonas sp.
252	0.7278	0.5	0.603	0.002	**	k__bacteria, p__proteobacteria, c__deltaproteobacteria, o__desulfuromonadales, f__geobacteraceae, g__geobacter, s__geobacter thiogenes
5531	0.7276	0.5	0.603	0.001	***	k__bacteria, p__proteobacteria, c__betaproteobacteria, o__methylophilales, f__methylophilaceae, g__methylobacillus, s__methylobacillus spp.
308	0.7109	0.5	0.596	0.001	***	k__bacteria, p__proteobacteria, c__deltaproteobacteria, o__desulfobacterales, f__desulfobulbaceae, g__desulfobulbus, s__desulfobulbus spp.
191	0.6231	0.5556	0.588	0.042	*	k__bacteria, p__firmicutes, c__clostridia, o__clostridiales, f__clostridiaceae, g__fonticella, s__clostridiaceae bacterium
3217	0.4117	0.8333	0.586	0.007	**	k__bacteria, p__proteobacteria, c__betaproteobacteria, o__burkholderiales, f__comamonadaceae, g__acidovorax, s__acidovorax caeni
127	0.4743	0.7222	0.585	0.001	***	k__bacteria, p__proteobacteria, c__alphaproteobacteria, o__rhizobiales, f__xanthobacteraceae, g__xanthobacter, s__xanthobacter spp.
174	0.4666	0.7222	0.581	0.003	**	k__bacteria, p__proteobacteria, c__alphaproteobacteria, o__rhodobacterales, f__rhodobacteraceae, g__rhodobacter, s__rhodobacter sp.
5138	0.5465	0.6111	0.578	0.001	***	k__bacteria, p__proteobacteria, c__alphaproteobacteria, o__sphingomonadales, f__sphingomonadaceae, g__novosphingobium, s__novosphingobium subterraneum
241	0.9979	0.3333	0.577	0.004	**	k__bacteria, p__proteobacteria, c__deltaproteobacteria, o__myxococcales, f__nannocystaceae, g__nannocystis, s__nannocystis spp.
280	0.9978	0.3333	0.577	0.007	**	k__bacteria, p__proteobacteria, c__alphaproteobacteria, o__rhizobiales, f__hyphomicrobiaceae, g__devosia, s__devosia sp.
335	0.9986	0.3333	0.577	0.002	**	k__bacteria, p__proteobacteria, c__deltaproteobacteria, o__desulfovibrionales, f__desulfovibrionaceae, g__desulfovibrio, s__desulfovibrio spp.
705	0.9956	0.3333	0.576	0.002	**	k__bacteria, p__proteobacteria, c__alphaproteobacteria, o__rhizobiales, f__rhizobiaceae, g__rhizobium, s__rhizobium sp.
564	0.984	0.3333	0.573	0.016	*	k__bacteria, p__gemmatimonadetes, c__gemmatimonadetes, o__gemmatimonadales, f__gemmatimonadaceae, g__gemmatimonas, s__gemmatimonas spp.
176	0.5877	0.5556	0.571	0.002	**	k__bacteria, p__verrucomicrobia, c__verrucomicrobiae, o__verrucomicrobiales, f__verrucomicrobiaceae, g__verrucomicrobium, s__verrucomicrobium spp.
7153	0.7042	0.4444	0.559	0.021	*	k__bacteria, p__bacteroidetes, c__sphingobacteriia, o__sphingobacteriales, f__sphingobacteriaceae, g__pedobacter, s__pedobacter cryoconitis
155	0.3661	0.8333	0.552	0.004	**	k__bacteria, p__proteobacteria, c__betaproteobacteria, o__betaproteobacteria, f__betaproteobacteria, g__candidatus accumulibacter, s__candidatus accumulibacter sp. jj007
553	0.7823	0.3889	0.552	0.021	*	k__bacteria, p__proteobacteria, c__alphaproteobacteria, o__rhizobiales, f__phyllobacteriaceae, g__mesorhizobium, s__mesorhizobium spp.
131	0.5401	0.5556	0.548	0.037	*	k__bacteria, p__proteobacteria, c__alphaproteobacteria, o__sphingomonadales, f__sphingomonadaceae, g__sphingopyxis, s__sphingopyxis sp.
192	0.484	0.6111	0.544	0.007	**	k__bacteria, p__bacteroidetes, c__sphingobacteriia, o__sphingobacteriales, f__sphingobacteriaceae, g__solitalea, s__solitalea canadensis
5516	0.3741	0.7778	0.539	0.003	**	k__bacteria, p__proteobacteria, c__betaproteobacteria, o__burkholderiales, f__burkholderiales, g__leptothrix, s__leptothrix spp.
829	0.8573	0.3333	0.535	0.025	*	k__bacteria, p__bacteroidetes, c__flavobacteriia, o__flavobacteriales, f__flavobacteriaceae, g__flavobacterium, s__flavobacterium spp.
205	0.9986	0.2778	0.527	0.005	**	k__bacteria, p__proteobacteria, c__alphaproteobacteria, o__rhizobiales, f__methylobacteriaceae, g__methylobacterium, s__methylobacterium spp.
804	1	0.2778	0.527	0.002	**	k__bacteria, p__chloroflexi, c__anaerolineae, o__anaerolineales, f__anaerolineaceae, g__longilinea, s__longilinea spp.
172	0.9975	0.2778	0.526	0.011	*	k__bacteria, p__spirochaetes, c__spirochaetia, o__spirochaetales, f__spirochaetaceae, g__spironema, s__spironema culicis
426	0.9962	0.2778	0.526	0.01	**	k__bacteria, p__firmicutes, c__bacilli, o__bacillales, f__alicyclobacillaceae, g__tumebacillus, s__tumebacillus spp.
751	0.9954	0.2778	0.526	0.004	**	k__bacteria, p__proteobacteria, c__alphaproteobacteria, o__sphingomonadales, f__sphingomonadaceae, g__sphingomonas, s__sphingomonas sp.
641	0.9931	0.2778	0.525	0.003	**	k__bacteria, p__proteobacteria, c__alphaproteobacteria, o__rhizobiales, f__phyllobacteriaceae, g__nitratireductor, s__nitratireductor sp.
619	0.9834	0.2778	0.523	0.002	**	k__bacteria, p__bacteroidetes, c__cytophagia, o__cytophagales, f__cytophagaceae, g__flexibacter, s__flexibacter spp.
171	0.4438	0.6111	0.521	0.044	*	k__bacteria, p__firmicutes, c__bacilli, o__bacillales, f__bacillales, g__exiguobacterium, s__exiguobacterium profundum
183	0.4875	0.5556	0.52	0.004	**	k__bacteria, p__proteobacteria, c__betaproteobacteria, o__nitrosomonadales, f__nitrosomonadaceae, g__nitrosovibrio, s__nitrosovibrio spp.
6033	0.5412	0.5	0.52	0.001	***	k__bacteria, p__proteobacteria, c__alphaproteobacteria, o__sphingomonadales, f__sphingomonadaceae, g__sphingomonas, s__sphingomonas spp.
632	0.8019	0.3333	0.517	0.041	*	k__bacteria, p__actinobacteria, c__actinobacteria, o__actinomycetales, f__mycobacteriaceae, g__mycobacterium, s__mycobacterium spp.
319	0.9446	0.2778	0.512	0.044	*	k__bacteria, p__firmicutes, c__clostridia, o__clostridiales, f__eubacteriaceae, g__eubacterium, s__eubacterium sp.
4715	0.6639	0.3889	0.508	0.003	**	k__bacteria, p__actinobacteria, c__actinobacteria, o__actinomycetales, f__microbacteriaceae, g__leifsonia, s__leifsonia sp.
375	0.7345	0.3333	0.495	0.016	*	k__bacteria, p__proteobacteria, c__gammaproteobacteria, o__chromatiales, f__ectothiorhodospiraceae, g__alkalilimnicola, s__alkalilimnicola spp.
657	0.6258	0.3889	0.493	0.006	**	k__bacteria, p__proteobacteria, c__betaproteobacteria, o__rhodocyclales, f__rhodocyclaceae, g__rhodocyclus, s__rhodocyclus spp.
270	0.383	0.6111	0.484	0.019	*	k__bacteria, p__proteobacteria, c__alphaproteobacteria, o__rhizobiales, f__rhizobiales, g__alsobacter, s__alsobacter metallidurans
461	0.9979	0.2222	0.471	0.02	*	k__bacteria, p__bacteroidetes, c__sphingobacteriia, o__sphingobacteriales, f__saprospiraceae, g__lewinella, s__lewinella spp.
508	0.9977	0.2222	0.471	0.019	*	k__bacteria, p__cyanobacteria, c__cyanobacteria, o__nostocales, f__scytonemataceae, g__brasilonema, s__brasilonema terrestre
6676	0.3625	0.6111	0.471	0.022	*	k__bacteria, p__proteobacteria, c__betaproteobacteria, o__rhodocyclales, f__rhodocyclaceae, g__dechloromonas, s__dechloromonas spp.
423	0.9961	0.2222	0.47	0.034	*	k__bacteria, p__bacteroidetes, c__bacteroidia, o__bacteroidales, f__porphyromonadaceae, g__porphyromonas, s__porphyromonas spp.
467	0.9957	0.2222	0.47	0.034	*	k__bacteria, p__planctomycetes, c__planctomycetia, o__planctomycetales, f__planctomycetaceae, g__pirellula, s__pirellula sp.
701	0.996	0.2222	0.47	0.019	*	k__bacteria, p__proteobacteria, c__gammaproteobacteria, o__thiotrichales, f__thiotrichaceae, g__thiothrix, s__thiothrix flexilis
818	0.995	0.2222	0.47	0.013	*	k__bacteria, p__proteobacteria, c__gammaproteobacteria, o__xanthomonadales, f__xanthomonadaceae, g__lysobacter, s__lysobacter enzymogenes
861	0.9892	0.2222	0.469	0.024	*	k__bacteria, p__planctomycetes, c__planctomycetia, o__planctomycetales, f__planctomycetaceae, g__singulisphaera, s__singulisphaera spp.
1124	0.9832	0.2222	0.467	0.025	*	k__bacteria, p__firmicutes, c__clostridia, o__clostridiales, f__peptoniphilaceae, g__parvimonas, s__parvimonas micra
403	0.5419	0.3889	0.459	0.012	*	k__bacteria, p__proteobacteria, c__betaproteobacteria, o__methylophilales, f__methylophilaceae, g__methylobacillus, s__methylobacillus spp.
840	0.7405	0.2778	0.454	0.025	*	k__bacteria, p__actinobacteria, c__actinobacteria, o__actinomycetales, f__mycobacteriaceae, g__mycobacterium, s__mycobacterium celatum
503	0.506	0.3889	0.444	0.021	*	k__bacteria, p__proteobacteria, c__betaproteobacteria, o__burkholderiales, f__burkholderiaceae, g__burkholderia, s__burkholderia spp.
4605	0.3783	0.5	0.435	0.033	*	k__bacteria, p__proteobacteria, c__betaproteobacteria, o__burkholderiales, f__comamonadaceae, g__variovorax, s__variovorax paradoxus
684	0.8441	0.2222	0.433	0.036	*	k__bacteria, p__actinobacteria, c__actinobacteria, o__actinomycetales, f__micromonosporaceae, g__krasilnikovia, s__krasilnikovia spp.
5105	0.4344	0.3889	0.411	0.05	*	k__bacteria, p__proteobacteria, c__alphaproteobacteria, o__rhodobacterales, f__rhodobacteraceae, g__rhodobacter, s__rhodobacter spp.
689	1	0.1667	0.408	0.024	*	k__bacteria, p__actinobacteria, c__actinobacteria, o__actinomycetales, f__corynebacteriaceae, g__corynebacterium, s__corynebacterium kroppenstedtii
1547	1	0.1667	0.408	0.049	*	k__bacteria, p__bacteroidetes, c__bacteroidia, o__bacteroidales, f__bacteroidaceae, g__bacteroides, s__bacteroides spp.

## Sheet: Septic Tanks
	Group	Septics	#sps.	20
OTU	A	B	stat	p.value	Stats	Taxon
60	0.9233	0.7059	0.807	0.004	**	k__bacteria, p__actinobacteria, c__actinobacteria, o__actinomycetales, f__microbacteriaceae, g__leucobacter, s__leucobacter luti
19	0.6743	0.8824	0.771	0.05	*	k__bacteria, p__proteobacteria, c__gammaproteobacteria, o__pseudomonadales, f__moraxellaceae, g__acinetobacter, s__acinetobacter soli
90	0.9766	0.5882	0.758	0.02	*	k__bacteria, p__proteobacteria, c__gammaproteobacteria, o__xanthomonadales, f__sinobacteraceae, g__alkanibacter, s__alkanibacter difficilis
3731	0.9762	0.5882	0.758	0.003	**	k__bacteria, p__proteobacteria, c__gammaproteobacteria, o__chromatiales, f__halothiobacillaceae, g__thiovirga, s__thiovirga spp.
3850	0.7529	0.7059	0.729	0.001	***	k__bacteria, p__proteobacteria, c__betaproteobacteria, o__burkholderiales, f__comamonadaceae, g__comamonas, s__comamonas nitrativorans
105	0.8521	0.5882	0.708	0.012	*	k__bacteria, p__proteobacteria, c__betaproteobacteria, o__burkholderiales, f__comamonadaceae, g__comamonas, s__comamonas sp.
1138	0.8208	0.5294	0.659	0.022	*	k__bacteria, p__proteobacteria, c__betaproteobacteria, o__burkholderiales, f__comamonadaceae, g__acidovorax, s__acidovorax spp.
43	0.886	0.4706	0.646	0.004	**	k__bacteria, p__proteobacteria, c__epsilonproteobacteria, o__campylobacterales, f__campylobacteraceae, g__arcobacter, s__arcobacter cryaerophilus
466	0.9882	0.4118	0.638	0.003	**	k__bacteria, p__proteobacteria, c__gammaproteobacteria, o__xanthomonadales, f__xanthomonadaceae, g__thermomonas, s__thermomonas brevis
101	0.6072	0.6471	0.627	0.023	*	k__bacteria, p__proteobacteria, c__alphaproteobacteria, o__rhizobiales, f__hyphomicrobiaceae, g__rhodoplanes, s__rhodoplanes spp.
2705	0.8461	0.3529	0.546	0.007	**	k__bacteria, p__proteobacteria, c__gammaproteobacteria, o__xanthomonadales, f__sinobacteraceae, g__alkanibacter, s__alkanibacter difficilis
244	0.6825	0.4118	0.53	0.02	*	k__bacteria, p__firmicutes, c__clostridia, o__thermoanaerobacterales, f__thermoanaerobacterales family iii. incertae sedis, g__thermoanaerobacterium, s__thermoanaerobacterium saccharolyticum
3002	0.5965	0.4118	0.496	0.012	*	k__bacteria, p__proteobacteria, c__alphaproteobacteria, o__rhizobiales, f__hyphomicrobiaceae, g__rhodoplanes, s__rhodoplanes elegans
2929	0.5801	0.4118	0.489	0.016	*	k__bacteria, p__proteobacteria, c__epsilonproteobacteria, o__campylobacterales, f__campylobacteraceae, g__arcobacter, s__arcobacter cryaerophilus
557	0.9903	0.2353	0.483	0.023	*	k__bacteria, p__firmicutes, c__bacilli, o__lactobacillales, f__carnobacteriaceae, g__dolosigranulum, s__dolosigranulum pigrum
1244	0.9871	0.2353	0.482	0.005	**	k__bacteria, p__actinobacteria, c__actinobacteria, o__actinomycetales, f__nocardiaceae, g__rhodococcus, s__rhodococcus rhodnii
463	0.6074	0.3529	0.463	0.022	*	k__bacteria, p__proteobacteria, c__gammaproteobacteria, o__xanthomonadales, f__sinobacteraceae, g__steroidobacter, s__steroidobacter spp.
1716	0.5793	0.3529	0.452	0.015	*	k__bacteria, p__proteobacteria, c__betaproteobacteria, o__rhodocyclales, f__rhodocyclaceae, g__dechloromonas, s__dechloromonas spp.
662	0.9904	0.1765	0.418	0.039	*	k__bacteria, p__firmicutes, c__bacilli, o__lactobacillales, f__carnobacteriaceae, g__atopostipes, s__atopostipes sp.
2387	0.9704	0.1765	0.414	0.044	*	k__bacteria, p__actinobacteria, c__actinobacteria, o__actinomycetales, f__pseudonocardiaceae, g__prauserella, s__prauserella rugosa

## Sheet: Tires
	Group	Tires	#sps.	31
OTU	A	B	stat	p.value	Stats	Taxon
59	0.9292	0.9333	0.931	0.001	***	k__bacteria, p__actinobacteria, c__actinobacteria, o__actinomycetales, f__actinomycetaceae, g__actinomyces, s__actinomyces sp.
81	0.8841	0.8	0.841	0.002	**	k__bacteria, p__proteobacteria, c__betaproteobacteria, o__burkholderiales, f__sutterellaceae, g__parasutterella, s__parasutterella excrementihominis
71	0.7839	0.8667	0.824	0.028	*	k__bacteria, p__proteobacteria, c__gammaproteobacteria, o__pseudomonadales, f__pseudomonadaceae, g__pseudomonas, s__pseudomonas psychrotolerans
196	0.9257	0.7333	0.824	0.002	**	k__bacteria, p__proteobacteria, c__gammaproteobacteria, o__xanthomonadales, f__xanthomonadaceae, g__stenotrophomonas, s__stenotrophomonas spp.
124	0.6665	0.8	0.73	0.032	*	k__bacteria, p__proteobacteria, c__gammaproteobacteria, o__xanthomonadales, f__xanthomonadaceae, g__dokdonella, s__dokdonella spp.
264	0.9918	0.5333	0.727	0.003	**	k__bacteria, p__bacteroidetes, c__bacteroidia, o__bacteroidales, f__porphyromonadaceae, g__porphyromonas, s__porphyromonas spp.
110	0.7056	0.7333	0.719	0.001	***	k__bacteria, p__bacteroidetes, c__bacteroidia, o__bacteroidales, f__prevotellaceae, g__prevotella, s__prevotella spp.
121	0.5668	0.8	0.673	0.02	*	k__bacteria, p__bacteroidetes, c__bacteroidia, o__bacteroidales, f__rikenellaceae, g__alistipes, s__alistipes massiliensis
198	0.9888	0.4	0.629	0.033	*	k__bacteria, p__firmicutes, c__clostridia, o__clostridiales, f__lachnospiraceae, g__lachnoclostridium, s__clostridium polysaccharolyticum
842	0.9692	0.4	0.623	0.002	**	k__bacteria, p__proteobacteria, c__alphaproteobacteria, o__rhodobacterales, f__rhodobacteraceae, g__rubellimicrobium, s__rubellimicrobium spp.
285	0.3527	1	0.594	0.009	**	k__bacteria, p__proteobacteria, c__betaproteobacteria, o__burkholderiales, f__burkholderiaceae, g__burkholderia, s__burkholderia ubonensis
6629	0.3369	1	0.58	0.014	*	k__bacteria, p__proteobacteria, c__betaproteobacteria, o__burkholderiales, f__burkholderiaceae, g__burkholderia, s__burkholderia sp.
565	0.9977	0.3333	0.577	0.001	***	k__bacteria, p__proteobacteria, c__betaproteobacteria, o__rhodocyclales, f__rhodocyclaceae, g__denitratisoma, s__denitratisoma spp.
278	0.994	0.3333	0.576	0.019	*	k__bacteria, p__firmicutes, c__clostridia, o__clostridiales, f__clostridiaceae, g__clostridium, s__clostridium sp.
331	0.9932	0.3333	0.575	0.012	*	k__bacteria, p__firmicutes, c__clostridia, o__clostridiales, f__lachnospiraceae, g__lachnoclostridium, s__clostridium saccharolyticum
322	0.9881	0.3333	0.574	0.04	*	k__bacteria, p__proteobacteria, c__gammaproteobacteria, o__pasteurellales, f__pasteurellaceae, g__haemophilus, s__haemophilus influenzae
542	0.9882	0.3333	0.574	0.023	*	k__bacteria, p__bacteroidetes, c__sphingobacteriia, o__sphingobacteriales, f__chitinophagaceae, g__chitinophaga, s__chitinophaga spp.
309	0.9822	0.3333	0.572	0.034	*	k__bacteria, p__tenericutes, c__mollicutes, o__acholeplasmatales, f__acholeplasmataceae, g__acholeplasma, s__acholeplasma sp.
342	0.9426	0.3333	0.561	0.021	*	k__bacteria, p__actinobacteria, c__actinobacteria, o__actinomycetales, f__nakamurellaceae, g__nakamurella, s__nakamurella multipartita
5478	0.3125	1	0.559	0.016	*	k__bacteria, p__proteobacteria, c__betaproteobacteria, o__burkholderiales, f__burkholderiaceae, g__burkholderia, s__burkholderia ubonensis
2384	0.855	0.3333	0.534	0.01	**	k__bacteria, p__proteobacteria, c__gammaproteobacteria, o__xanthomonadales, f__xanthomonadaceae, g__dokdonella, s__dokdonella spp.
6674	0.2866	0.9333	0.517	0.018	*	k__bacteria, p__proteobacteria, c__betaproteobacteria, o__burkholderiales, f__burkholderiaceae, g__burkholderia, s__burkholderia sp.
1071	0.9733	0.2667	0.509	0.022	*	k__bacteria, p__actinobacteria, c__actinobacteria, o__actinomycetales, f__nocardioidaceae, g__nocardioides, s__nocardioides sp.
5507	0.3227	0.8	0.508	0.049	*	k__bacteria, p__proteobacteria, c__betaproteobacteria, o__burkholderiales, f__burkholderiaceae, g__burkholderia, s__burkholderia ubonensis
5505	0.3138	0.8	0.501	0.03	*	k__bacteria, p__proteobacteria, c__betaproteobacteria, o__burkholderiales, f__burkholderiaceae, g__burkholderia, s__burkholderia spp.
4233	0.4024	0.5333	0.463	0.035	*	k__bacteria, p__proteobacteria, c__betaproteobacteria, o__burkholderiales, f__comamonadaceae, g__delftia, s__delftia acidovorans
737	0.9963	0.2	0.446	0.019	*	k__bacteria, p__firmicutes, c__clostridia, o__clostridiales, f__clostridiaceae, g__clostridium, s__clostridium sulfatireducens
820	0.9912	0.2	0.445	0.045	*	k__bacteria, p__firmicutes, c__bacilli, o__bacillales, f__alicyclobacillaceae, g__effusibacillus, s__alicyclobacillus pohliae
1145	0.9887	0.2	0.445	0.038	*	k__bacteria, p__proteobacteria, c__alphaproteobacteria, o__sphingomonadales, f__sphingomonadaceae, g__sphingomonas, s__sphingomonas spp.
1606	0.9766	0.2	0.442	0.022	*	k__bacteria, p__actinobacteria, c__actinobacteria, o__solirubrobacterales, f__solirubrobacteraceae, g__solirubrobacter, s__solirubrobacter spp.
1981	0.9712	0.2	0.441	0.021	*	k__bacteria, p__actinobacteria, c__thermoleophilia, o__thermoleophilales, f__thermoleophilaceae, g__thermoleophilum, s__thermoleophilum spp.

## Sheet: Trashcans
	Group	Trashcans	#sps.	64
OTU	A	B	stat	p.value	Stats	Taxon
7	0.9743	0.9091	0.941	0.004	**	k__bacteria, p__proteobacteria, c__betaproteobacteria, o__burkholderiales, f__burkholderiales, g__leptothrix, s__leptothrix sp.
78	0.9917	0.7273	0.849	0.001	***	k__bacteria, p__actinobacteria, c__actinobacteria, o__acidimicrobiales, f__acidimicrobiaceae, g__aciditerrimonas, s__aciditerrimonas spp.
401	0.9782	0.7273	0.843	0.001	***	k__bacteria, p__firmicutes, c__clostridia, o__thermoanaerobacterales, f__thermoanaerobacteraceae, g__moorella, s__moorella perchloratireducens
374	0.9759	0.7273	0.842	0.001	***	k__bacteria, p__actinobacteria, c__actinobacteria, o__solirubrobacterales, f__conexibacteraceae, g__conexibacter, s__conexibacter spp.
132	0.9607	0.7273	0.836	0.001	***	k__bacteria, p__firmicutes, c__clostridia, o__clostridiales, f__clostridiaceae, g__clostridium, s__clostridium spp.
221	0.9806	0.6364	0.79	0.001	***	k__bacteria, p__bacteroidetes, c__sphingobacteriia, o__sphingobacteriales, f__sphingobacteriaceae, g__pedobacter, s__pedobacter spp.
352	0.9802	0.6364	0.79	0.001	***	k__bacteria, p__firmicutes, c__clostridia, o__clostridiales, f__clostridiaceae, g__clostridium, s__clostridium sp.
52	0.8488	0.7273	0.786	0.008	**	k__bacteria, p__proteobacteria, c__betaproteobacteria, o__burkholderiales, f__oxalobacteraceae, g__herbaspirillum, s__herbaspirillum spp.
282	0.971	0.6364	0.786	0.001	***	k__bacteria, p__proteobacteria, c__betaproteobacteria, o__rhodocyclales, f__rhodocyclaceae, g__dechloromonas, s__dechloromonas spp.
339	0.9618	0.6364	0.782	0.001	***	k__bacteria, p__proteobacteria, c__alphaproteobacteria, o__rhodobacterales, f__rhodobacteraceae, g__rubellimicrobium, s__rubellimicrobium spp.
84	0.9012	0.6364	0.757	0.002	**	k__bacteria, p__firmicutes, c__clostridia, o__clostridiales, f__clostridiaceae, g__clostridium, s__clostridium disporicum
54	0.6966	0.8182	0.755	0.004	**	k__bacteria, p__proteobacteria, c__betaproteobacteria, o__burkholderiales, f__comamonadaceae, g__variovorax, s__variovorax paradoxus
819	0.8814	0.6364	0.749	0.001	***	k__bacteria, p__proteobacteria, c__gammaproteobacteria, o__pasteurellales, f__pasteurellaceae, g__haemophilus, s__haemophilus parainfluenzae
456	0.8525	0.6364	0.737	0.001	***	k__bacteria, p__proteobacteria, c__gammaproteobacteria, o__oceanospirillales, f__alcanivoracaceae, g__alcanivorax, s__alcanivorax sp.
630	0.9758	0.5455	0.73	0.001	***	k__bacteria, p__firmicutes, c__negativicutes, o__selenomonadales, f__veillonellaceae, g__negativicoccus, s__negativicoccus sp.
1724	0.9711	0.5455	0.728	0.001	***	k__bacteria, p__proteobacteria, c__betaproteobacteria, o__burkholderiales, f__burkholderiales, g__methylibium, s__methylibium sp.
301	0.7209	0.7273	0.724	0.002	**	k__bacteria, p__firmicutes, c__bacilli, o__bacillales, f__thermoactinomycetaceae, g__planifilum, s__planifilum spp.
2202	0.9601	0.5455	0.724	0.005	**	k__bacteria, p__proteobacteria, c__gammaproteobacteria, o__pseudomonadales, f__pseudomonadaceae, g__pseudomonas, s__pseudomonas andersonii
4764	0.72	0.7273	0.724	0.002	**	k__bacteria, p__proteobacteria, c__gammaproteobacteria, o__pseudomonadales, f__pseudomonadaceae, g__pseudomonas, s__pseudomonas sp.
2379	0.7125	0.7273	0.72	0.007	**	k__bacteria, p__proteobacteria, c__betaproteobacteria, o__burkholderiales, f__burkholderiales, g__rubrivivax, s__rubrivivax spp.
5735	0.9436	0.5455	0.717	0.001	***	k__bacteria, p__proteobacteria, c__betaproteobacteria, o__burkholderiales, f__burkholderiales, g__leptothrix, s__leptothrix sp.
265	0.774	0.6364	0.702	0.011	*	k__bacteria, p__actinobacteria, c__actinobacteria, o__actinomycetales, f__nocardioidaceae, g__nocardioides, s__nocardioides sp.
106	0.8674	0.5455	0.688	0.006	**	k__bacteria, p__proteobacteria, c__betaproteobacteria, o__rhodocyclales, f__rhodocyclaceae, g__dechloromonas, s__dechloromonas spp.
166	0.6502	0.7273	0.688	0.002	**	k__bacteria, p__firmicutes, c__clostridia, o__clostridiales, f__ruminococcaceae, g__subdoligranulum, s__subdoligranulum spp.
304	0.5684	0.8182	0.682	0.008	**	k__bacteria, p__actinobacteria, c__actinobacteria, o__actinomycetales, f__corynebacteriaceae, g__corynebacterium, s__corynebacterium lipophiloflavum
642	0.988	0.4545	0.67	0.001	***	k__bacteria, p__firmicutes, c__clostridia, o__clostridiales, f__peptoniphilaceae, g__peptoniphilus, s__peptoniphilus sp.
725	0.9879	0.4545	0.67	0.002	**	k__bacteria, p__proteobacteria, c__deltaproteobacteria, o__desulfuromonadales, f__pelobacteraceae, g__pelobacter, s__pelobacter spp.
338	0.9802	0.4545	0.668	0.004	**	k__bacteria, p__bacteroidetes, c__bacteroidia, o__bacteroidales, f__rikenellaceae, g__alistipes, s__alistipes spp.
394	0.9761	0.4545	0.666	0.002	**	k__bacteria, p__firmicutes, c__bacilli, o__lactobacillales, f__aerococcaceae, g__facklamia, s__facklamia sp.
679	0.97	0.4545	0.664	0.004	**	k__bacteria, p__acidobacteria, c__acidobacteriia, o__acidobacteriales, f__acidobacteriaceae, g__acidobacterium, s__acidobacterium spp.
540	0.9681	0.4545	0.663	0.003	**	k__bacteria, p__actinobacteria, c__actinobacteria, o__solirubrobacterales, f__conexibacteraceae, g__conexibacter, s__conexibacter spp.
366	0.8005	0.5455	0.661	0.006	**	k__bacteria, p__firmicutes, c__negativicutes, o__selenomonadales, f__acidaminococcaceae, g__phascolarctobacterium, s__phascolarctobacterium spp.
2148	0.6621	0.6364	0.649	0.01	**	k__bacteria, p__firmicutes, c__bacilli, o__bacillales, f__bacillaceae, g__bacillus, s__bacillus badius
3103	0.9223	0.4545	0.647	0.001	***	k__bacteria, p__proteobacteria, c__betaproteobacteria, o__burkholderiales, f__burkholderiaceae, g__limnobacter, s__limnobacter spp.
279	0.7632	0.5455	0.645	0.005	**	k__bacteria, p__bacteroidetes, c__bacteroidia, o__bacteroidales, f__rikenellaceae, g__alistipes, s__candidatus alistipes marseilloanorexicus
33	0.5015	0.8182	0.641	0.001	***	k__bacteria, p__bacteroidetes, c__sphingobacteriia, o__sphingobacteriales, f__chitinophagaceae, g__sediminibacterium, s__sediminibacterium sp.
527	0.6388	0.6364	0.638	0.003	**	k__bacteria, p__firmicutes, c__bacilli, o__lactobacillales, f__streptococcaceae, g__lactococcus, s__lactococcus lactis
517	0.8913	0.4545	0.637	0.005	**	k__bacteria, p__proteobacteria, c__alphaproteobacteria, o__sphingomonadales, f__sphingomonadaceae, g__sphingomonas, s__sphingomonas sp.
446	0.4935	0.8182	0.635	0.001	***	k__bacteria, p__firmicutes, c__bacilli, o__lactobacillales, f__carnobacteriaceae, g__carnobacterium, s__carnobacterium maltaromaticum
7177	0.8675	0.4545	0.628	0.001	***	k__bacteria, p__proteobacteria, c__betaproteobacteria, o__burkholderiales, f__burkholderiales, g__rivibacter, s__rivibacter sp.
726	0.9888	0.3636	0.6	0.006	**	k__bacteria, p__fusobacteria, c__fusobacteriia, o__fusobacteriales, f__fusobacteriaceae, g__fusobacterium, s__fusobacterium nucleatum
586	0.9827	0.3636	0.598	0.003	**	k__bacteria, p__proteobacteria, c__alphaproteobacteria, o__rhodospirillales, f__acetobacteraceae, g__oleomonas, s__oleomonas sp.
480	0.9797	0.3636	0.597	0.018	*	k__bacteria, p__firmicutes, c__bacilli, o__bacillales, f__bacillaceae, g__bacillus, s__bacillus sp.
2147	0.9805	0.3636	0.597	0.001	***	k__bacteria, p__proteobacteria, c__betaproteobacteria, o__burkholderiales, f__burkholderiales, g__leptothrix, s__leptothrix sp.
648	0.9763	0.3636	0.596	0.011	*	k__bacteria, p__firmicutes, c__bacilli, o__lactobacillales, f__aerococcaceae, g__aerococcus, s__aerococcus urinae
1203	0.9686	0.3636	0.593	0.003	**	k__bacteria, p__firmicutes, c__bacilli, o__bacillales, f__bacillaceae, g__bacillus, s__bacillus spp.
813	0.9645	0.3636	0.592	0.005	**	k__bacteria, p__actinobacteria, c__actinobacteria, o__actinomycetales, f__nocardioidaceae, g__nocardioides, s__nocardioides sp.
157	0.4781	0.7273	0.59	0.026	*	k__bacteria, p__firmicutes, c__clostridia, o__clostridiales, f__peptoniphilaceae, g__anaerococcus, s__anaerococcus sp.
6592	0.9545	0.3636	0.589	0.001	***	k__bacteria, p__proteobacteria, c__betaproteobacteria, o__burkholderiales, f__burkholderiales, g__leptothrix, s__leptothrix sp.
911	0.9453	0.3636	0.586	0.011	*	k__bacteria, p__proteobacteria, c__betaproteobacteria, o__neisseriales, f__neisseriaceae, g__neisseria, s__neisseria subflava
195	0.4303	0.7273	0.559	0.016	*	k__bacteria, p__firmicutes, c__clostridia, o__clostridiales, f__lachnospiraceae, g__blautia, s__blautia spp.
538	0.8407	0.3636	0.553	0.009	**	k__bacteria, p__bacteroidetes, c__sphingobacteriia, o__sphingobacteriales, f__chitinophagaceae, g__filimonas, s__filimonas sp.
299	0.9872	0.2727	0.519	0.043	*	k__bacteria, p__actinobacteria, c__actinobacteria, o__solirubrobacterales, f__conexibacteraceae, g__conexibacter, s__conexibacter spp.
891	0.9843	0.2727	0.518	0.012	*	k__bacteria, p__firmicutes, c__clostridia, o__clostridiales, f__peptoniphilaceae, g__gallicola, s__gallicola barnesae
1096	0.9848	0.2727	0.518	0.008	**	k__bacteria, p__bacteroidetes, c__bacteroidia, o__bacteroidales, f__rikenellaceae, g__rikenella, s__rikenella spp.
514	0.9811	0.2727	0.517	0.016	*	k__bacteria, p__proteobacteria, c__alphaproteobacteria, o__caulobacterales, f__caulobacteraceae, g__brevundimonas, s__brevundimonas diminuta
798	0.981	0.2727	0.517	0.033	*	k__bacteria, p__proteobacteria, c__alphaproteobacteria, o__rhodospirillales, f__acetobacteraceae, g__craurococcus, s__craurococcus spp.
591	0.9408	0.2727	0.507	0.012	*	k__bacteria, p__proteobacteria, c__alphaproteobacteria, o__caulobacterales, f__caulobacteraceae, g__caulobacter, s__caulobacter spp.
1035	0.9427	0.2727	0.507	0.016	*	k__bacteria, p__firmicutes, c__bacilli, o__lactobacillales, f__lactobacillaceae, g__lactobacillus, s__lactobacillus johnsonii
3769	0.606	0.3636	0.469	0.011	*	k__bacteria, p__proteobacteria, c__betaproteobacteria, o__burkholderiales, f__burkholderiaceae, g__limnobacter, s__limnobacter spp.
830	0.9967	0.1818	0.426	0.022	*	k__bacteria, p__verrucomicrobia, c__verrucomicrobiae, o__verrucomicrobiales, f__verrucomicrobiaceae, g__prosthecobacter, s__prosthecobacter debontii
902	1	0.1818	0.426	0.01	**	k__bacteria, p__chloroflexi, c__chloroflexi, o__chloroflexi, f__chloroflexi, g__kouleothrix, s__kouleothrix spp.
1910	0.984	0.1818	0.423	0.031	*	k__bacteria, p__firmicutes, c__clostridia, o__clostridiales, f__lachnospiraceae, g__lachnoclostridium, s__clostridium aldenense
1971	0.982	0.1818	0.423	0.018	*	k__bacteria, p__bacteroidetes, c__bacteroidia, o__bacteroidales, f__prolixibacteraceae, g__prolixibacter, s__prolixibacter spp.

## Sheet: Treeholes
	Group	Treeholes	#sps.	4
OTU	A	B	stat	p.value	Stats	Taxon
474	0.8549	0.9375	0.895	0.04	*	k__bacteria, p__proteobacteria, c__gammaproteobacteria, o__enterobacteriales, f__enterobacteriaceae, g__shigella, s__shigella sonnei
703	0.8468	0.5	0.651	0.001	***	k__bacteria, p__firmicutes, c__clostridia, o__clostridiales, f__clostridiaceae, g__clostridium, s__clostridium spp.
1484	0.9584	0.1875	0.424	0.033	*	k__bacteria, p__proteobacteria, c__deltaproteobacteria, o__myxococcales, f__labilitrichaceae, g__labilithrix, s__labilithrix luteola
960	0.9085	0.1875	0.413	0.039	*	k__bacteria, p__proteobacteria, c__alphaproteobacteria, o__rhizobiales, f__hyphomicrobiaceae, g__hyphomicrobium, s__hyphomicrobium spp.

## Sheet: Watermeter Pits
	Group	Watermeters	#sps.	20
OTU	A	B	stat	p.value	Stats	Taxon
355	0.988	0.4	0.629	0.006	**	k__bacteria, p__actinobacteria, c__actinobacteria, o__coriobacteriales, f__coriobacteriaceae, g__adlercreutzia, s__adlercreutzia equolifaciens
148	0.9802	0.4	0.626	0.039	*	k__bacteria, p__acidobacteria, c__acidobacteriia, o__acidobacteriales, f__acidobacteriaceae, g__acidobacterium, s__acidobacterium spp.
1129	0.7866	0.4667	0.606	0.036	*	k__bacteria, p__actinobacteria, c__actinobacteria, o__actinomycetales, f__corynebacteriaceae, g__corynebacterium, s__corynebacterium urealyticum
210	0.9821	0.3333	0.572	0.045	*	k__bacteria, p__bacteroidetes, c__bacteroidia, o__bacteroidales, f__porphyromonadaceae, g__barnesiella, s__barnesiella spp.
494	0.9806	0.3333	0.572	0.015	*	k__bacteria, p__firmicutes, c__clostridia, o__clostridiales, f__lachnospiraceae, g__lachnoclostridium, s__clostridium glycyrrhizinilyticum
385	0.9594	0.3333	0.566	0.004	**	k__bacteria, p__bacteroidetes, c__cytophagia, o__cytophagales, f__cytophagaceae, g__cytophaga, s__cytophaga spp.
202	0.7957	0.4	0.564	0.005	**	k__bacteria, p__firmicutes, c__erysipelotrichia, o__erysipelotrichales, f__erysipelotrichaceae, g__holdemanella, s__eubacterium biforme
392	0.8498	0.3333	0.532	0.035	*	k__bacteria, p__bacteroidetes, c__sphingobacteriia, o__sphingobacteriales, f__saprospiraceae, g__haliscomenobacter, s__haliscomenobacter spp.
715	0.6987	0.4	0.529	0.049	*	k__bacteria, p__bacteroidetes, c__sphingobacteriia, o__sphingobacteriales, f__chitinophagaceae, g__flavisolibacter, s__flavisolibacter spp.
326	0.8195	0.3333	0.523	0.011	*	k__bacteria, p__firmicutes, c__clostridia, o__clostridiales, f__lachnospiraceae, g__blautia, s__ruminococcus gnavus
613	0.9808	0.2667	0.511	0.032	*	k__bacteria, p__firmicutes, c__clostridia, o__clostridiales, f__eubacteriaceae, g__eubacterium, s__eubacterium coprostanoligenes
754	0.9811	0.2667	0.511	0.019	*	k__bacteria, p__firmicutes, c__clostridia, o__clostridiales, f__clostridiaceae, g__clostridium, s__clostridium sp.
750	0.5986	0.3333	0.447	0.017	*	k__bacteria, p__firmicutes, c__clostridia, o__clostridiales, f__eubacteriaceae, g__eubacterium, s__eubacterium rectale
976	1	0.2	0.447	0.009	**	k__bacteria, p__proteobacteria, c__alphaproteobacteria, o__caulobacterales, f__caulobacteraceae, g__caulobacter, s__caulobacter sp.
1310	0.9857	0.2	0.444	0.029	*	k__bacteria, p__actinobacteria, c__actinobacteria, o__solirubrobacterales, f__conexibacteraceae, g__conexibacter, s__conexibacter spp.
1201	0.9797	0.2	0.443	0.041	*	k__bacteria, p__proteobacteria, c__gammaproteobacteria, o__pasteurellales, f__pasteurellaceae, g__pasteurella, s__pasteurella stomatis
1240	0.9721	0.2	0.441	0.044	*	k__bacteria, p__gemmatimonadetes, c__gemmatimonadetes, o__gemmatimonadales, f__gemmatimonadaceae, g__gemmatimonas, s__gemmatimonas spp.
1831	0.9571	0.2	0.438	0.038	*	k__bacteria, p__actinobacteria, c__actinobacteria, o__coriobacteriales, f__coriobacteriaceae, g__enterorhabdus, s__enterorhabdus mucosicola
1280	0.9486	0.2	0.436	0.043	*	k__bacteria, p__proteobacteria, c__gammaproteobacteria, o__xanthomonadales, f__xanthomonadaceae, g__arenimonas, s__arenimonas daechungensis
1645	0.945	0.2	0.435	0.048	*	k__bacteria, p__firmicutes, c__clostridia, o__clostridiales, f__peptostreptococcaceae, g__peptoclostridium, s__clostridium hiranonis

## Sheet: Taxonomy
OTU ID	Domain	Phylum	Class	Order	Family	Genus	Species
1	k__bacteria	p__cyanobacteria	c__cyanobacteria	o__oscillatoriales	f__oscillatoriales	g__halospirulina	s__halospirulina sp.
2	k__bacteria	p__cyanobacteria	c__cyanobacteria	o__oscillatoriales	f__oscillatoriales	g__halospirulina	s__halospirulina sp.
3	k__bacteria	p__proteobacteria	c__betaproteobacteria	o__burkholderiales	f__burkholderiaceae	g__burkholderia	s__burkholderia ubonensis
4	k__bacteria	p__proteobacteria	c__gammaproteobacteria	o__pseudomonadales	f__pseudomonadaceae	g__pseudomonas	s__pseudomonas stutzeri
5	k__bacteria	p__proteobacteria	c__betaproteobacteria	o__burkholderiales	f__comamonadaceae	g__delftia	s__delftia tsuruhatensis
6	k__bacteria	p__proteobacteria	c__gammaproteobacteria	o__xanthomonadales	f__xanthomonadaceae	g__stenotrophomonas	s__stenotrophomonas spp.
7	k__bacteria	p__proteobacteria	c__betaproteobacteria	o__burkholderiales	f__burkholderiales	g__leptothrix	s__leptothrix sp.
8	k__bacteria	p__firmicutes	c__bacilli	o__bacillales	f__staphylococcaceae	g__staphylococcus	s__staphylococcus pasteuri
9	k__bacteria	p__bacteroidetes	c__flavobacteriia	o__flavobacteriales	f__flavobacteriaceae	g__cloacibacterium	s__cloacibacterium spp.
10	k__bacteria	p__actinobacteria	c__actinobacteria	o__actinomycetales	f__micrococcaceae	g__micrococcus	s__micrococcus luteus
11	k__bacteria	p__proteobacteria	c__gammaproteobacteria	o__pseudomonadales	f__moraxellaceae	g__acinetobacter	s__acinetobacter sp.
12	k__bacteria	p__proteobacteria	c__alphaproteobacteria	o__sphingomonadales	f__erythrobacteraceae	g__altererythrobacter	s__altererythrobacter aestuarii
13	k__bacteria	p__proteobacteria	c__betaproteobacteria	o__burkholderiales	f__oxalobacteraceae	g__massilia	s__massilia timonae
14	k__bacteria	p__proteobacteria	c__gammaproteobacteria	o__enterobacteriales	f__enterobacteriaceae	g__yersinia	s__yersinia pseudotuberculosis
15	k__bacteria	p__actinobacteria	c__actinobacteria	o__actinomycetales	f__corynebacteriaceae	g__corynebacterium	s__corynebacterium diphtheriae
16	k__bacteria	p__actinobacteria	c__actinobacteria	o__actinomycetales	f__microbacteriaceae	g__leifsonia	s__leifsonia sp.
17	k__bacteria	p__actinobacteria	c__actinobacteria	o__actinomycetales	f__micrococcaceae	g__kocuria	s__kocuria rhizophila
18	k__bacteria	p__proteobacteria	c__betaproteobacteria	o__burkholderiales	f__burkholderiales	g__tepidimonas	s__tepidimonas spp.
19	k__bacteria	p__proteobacteria	c__gammaproteobacteria	o__pseudomonadales	f__moraxellaceae	g__acinetobacter	s__acinetobacter soli
20	k__bacteria	p__firmicutes	c__bacilli	o__bacillales	f__bacillaceae	g__anoxybacillus	s__anoxybacillus tunensis
21	k__bacteria	p__proteobacteria	c__alphaproteobacteria	o__caulobacterales	f__caulobacteraceae	g__brevundimonas	s__brevundimonas spp.
22	k__bacteria	p__firmicutes	c__bacilli	o__lactobacillales	f__enterococcaceae	g__enterococcus	s__enterococcus cecorum
24	k__bacteria	p__proteobacteria	c__gammaproteobacteria	o__pseudomonadales	f__pseudomonadaceae	g__pseudomonas	s__pseudomonas sp.
25	k__bacteria	p__proteobacteria	c__gammaproteobacteria	o__pseudomonadales	f__moraxellaceae	g__acinetobacter	s__acinetobacter venetianus
26	k__bacteria	p__actinobacteria	c__actinobacteria	o__actinomycetales	f__intrasporangiaceae	g__knoellia	s__knoellia sinensis
27	k__bacteria	p__firmicutes	c__clostridia	o__clostridiales	f__ruminococcaceae	g__faecalibacterium	s__faecalibacterium spp.
28	k__bacteria	p__actinobacteria	c__actinobacteria	o__actinomycetales	f__corynebacteriaceae	g__corynebacterium	s__corynebacterium sp.
29	k__bacteria	p__actinobacteria	c__actinobacteria	o__actinomycetales	f__corynebacteriaceae	g__corynebacterium	s__corynebacterium tuberculostearicum
30	k__bacteria	p__proteobacteria	c__gammaproteobacteria	o__enterobacteriales	f__enterobacteriaceae	g__enterobacter	s__enterobacter hormaechei
31	k__bacteria	p__proteobacteria	c__betaproteobacteria	o__burkholderiales	f__comamonadaceae	g__hydrogenophaga	s__hydrogenophaga palleronii
33	k__bacteria	p__bacteroidetes	c__sphingobacteriia	o__sphingobacteriales	f__chitinophagaceae	g__sediminibacterium	s__sediminibacterium sp.
34	k__bacteria	p__proteobacteria	c__betaproteobacteria	o__rhodocyclales	f__rhodocyclaceae	g__rhodocyclus	s__rhodocyclus tenuis
35	k__bacteria	p__bacteroidetes	c__cytophagia	o__cytophagales	f__cytophagaceae	g__emticicia	s__emticicia sp.
36	k__bacteria	p__firmicutes	c__bacilli	o__lactobacillales	f__streptococcaceae	g__streptococcus	s__streptococcus spp.
37	k__bacteria	p__firmicutes	c__clostridia	o__clostridiales	f__eubacteriaceae	g__eubacterium	s__eubacterium rectale
38	k__bacteria	p__proteobacteria	c__gammaproteobacteria	o__pseudomonadales	f__moraxellaceae	g__enhydrobacter	s__enhydrobacter aerosaccus
39	k__bacteria	p__proteobacteria	c__betaproteobacteria	o__burkholderiales	f__burkholderiaceae	g__limnobacter	s__limnobacter spp.
40	k__bacteria	p__proteobacteria	c__alphaproteobacteria	o__rhizobiales	f__xanthobacteraceae	g__ancylobacter	s__ancylobacter aquaticus
41	k__bacteria	p__proteobacteria	c__alphaproteobacteria	o__rhizobiales	f__hyphomicrobiaceae	g__hyphomicrobium	s__hyphomicrobium spp.
42	k__bacteria	p__proteobacteria	c__gammaproteobacteria	o__pseudomonadales	f__moraxellaceae	g__acinetobacter	s__acinetobacter calcoaceticus
43	k__bacteria	p__proteobacteria	c__epsilonproteobacteria	o__campylobacterales	f__campylobacteraceae	g__arcobacter	s__arcobacter cryaerophilus
44	k__bacteria	p__actinobacteria	c__actinobacteria	o__actinomycetales	f__corynebacteriaceae	g__corynebacterium	s__corynebacterium mucifaciens
45	k__bacteria	p__proteobacteria	c__alphaproteobacteria	o__rhizobiales	f__bradyrhizobiaceae	g__bradyrhizobium	s__bradyrhizobium spp.
46	k__bacteria	p__proteobacteria	c__alphaproteobacteria	o__rhodobacterales	f__rhodobacteraceae	g__paracoccus	s__paracoccus denitrificans
47	k__bacteria	p__proteobacteria	c__betaproteobacteria	o__burkholderiales	f__alcaligenaceae	g__achromobacter	s__achromobacter xylosoxidans
48	k__bacteria	p__proteobacteria	c__betaproteobacteria	o__rhodocyclales	f__rhodocyclaceae	g__azoarcus	s__azoarcus sp.
50	k__bacteria	p__proteobacteria	c__gammaproteobacteria	o__methylococcales	f__crenotrichaceae	g__crenothrix	s__crenothrix polyspora
52	k__bacteria	p__proteobacteria	c__betaproteobacteria	o__burkholderiales	f__oxalobacteraceae	g__herbaspirillum	s__herbaspirillum spp.
53	k__bacteria	p__bacteroidetes	c__flavobacteriia	o__flavobacteriales	f__flavobacteriaceae	g__empedobacter	s__empedobacter sp.
54	k__bacteria	p__proteobacteria	c__betaproteobacteria	o__burkholderiales	f__comamonadaceae	g__variovorax	s__variovorax paradoxus
55	k__bacteria	p__proteobacteria	c__alphaproteobacteria	o__sphingomonadales	f__sphingomonadaceae	g__sphingomonas	s__sphingomonas spp.
56	k__bacteria	p__firmicutes	c__erysipelotrichia	o__erysipelotrichales	f__erysipelotrichaceae	g__erysipelothrix	s__erysipelothrix spp.
57	k__bacteria	p__proteobacteria	c__alphaproteobacteria	o__caulobacterales	f__caulobacteraceae	g__brevundimonas	s__brevundimonas vesicularis
58	k__bacteria	p__actinobacteria	c__actinobacteria	o__actinomycetales	f__micrococcaceae	g__arthrobacter	s__arthrobacter spp.
59	k__bacteria	p__actinobacteria	c__actinobacteria	o__actinomycetales	f__actinomycetaceae	g__actinomyces	s__actinomyces sp.
60	k__bacteria	p__actinobacteria	c__actinobacteria	o__actinomycetales	f__microbacteriaceae	g__leucobacter	s__leucobacter luti
61	k__bacteria	p__actinobacteria	c__actinobacteria	o__bifidobacteriales	f__bifidobacteriaceae	g__bifidobacterium	s__bifidobacterium thermophilum
62	k__bacteria	p__bacteroidetes	c__bacteroidia	o__bacteroidales	f__bacteroidaceae	g__bacteroides	s__bacteroides spp.
63	k__bacteria	p__proteobacteria	c__betaproteobacteria	o__methylophilales	f__methylophilaceae	g__methylobacillus	s__methylobacillus flagellatus
64	k__bacteria	p__firmicutes	c__bacilli	o__lactobacillales	f__enterococcaceae	g__enterococcus	s__enterococcus termitis
65	k__bacteria	p__proteobacteria	c__gammaproteobacteria	o__pseudomonadales	f__pseudomonadaceae	g__pseudomonas	s__pseudomonas spp.
66	k__bacteria	p__proteobacteria	c__alphaproteobacteria	o__rhizobiales	f__rhizobiaceae	g__agrobacterium	s__agrobacterium tumefaciens
67	k__bacteria	p__actinobacteria	c__actinobacteria	o__actinomycetales	f__dietziaceae	g__dietzia	s__dietzia spp.
68	k__bacteria	p__firmicutes	c__clostridia	o__clostridiales	f__lachnospiraceae	g__blautia	s__blautia spp.
69	k__bacteria	p__proteobacteria	c__alphaproteobacteria	o__rhodobacterales	f__rhodobacteraceae	g__paracoccus	s__paracoccus yeei
70	k__bacteria	p__actinobacteria	c__actinobacteria	o__actinomycetales	f__microbacteriaceae	g__cryocola	s__cryocola spp.
71	k__bacteria	p__proteobacteria	c__gammaproteobacteria	o__pseudomonadales	f__pseudomonadaceae	g__pseudomonas	s__pseudomonas psychrotolerans
72	k__bacteria	p__proteobacteria	c__betaproteobacteria	o__burkholderiales	f__burkholderiaceae	g__polynucleobacter	s__polynucleobacter cosmopolitanus
73	k__bacteria	p__proteobacteria	c__gammaproteobacteria	o__xanthomonadales	f__xanthomonadaceae	g__luteimonas	s__luteimonas spp.
74	k__bacteria	p__bacteroidetes	c__bacteroidia	o__bacteroidales	f__rikenellaceae	g__rikenella	s__rikenella sp.
75	k__bacteria	p__proteobacteria	c__betaproteobacteria	o__rhodocyclales	f__rhodocyclaceae	g__dechloromonas	s__dechloromonas spp.
76	k__bacteria	p__synergistetes	c__synergistia	o__synergistales	f__synergistaceae	g__synergistes	s__synergistes spp.
77	k__bacteria	p__actinobacteria	c__actinobacteria	o__bifidobacteriales	f__bifidobacteriaceae	g__bifidobacterium	s__bifidobacterium catenulatum
78	k__bacteria	p__actinobacteria	c__actinobacteria	o__acidimicrobiales	f__acidimicrobiaceae	g__aciditerrimonas	s__aciditerrimonas spp.
79	k__bacteria	p__firmicutes	c__bacilli	o__lactobacillales	f__lactobacillaceae	g__lactobacillus	s__lactobacillus sakei
80	k__bacteria	p__proteobacteria	c__betaproteobacteria	o__burkholderiales	f__burkholderiales	g__rubrivivax	s__rubrivivax spp.
81	k__bacteria	p__proteobacteria	c__betaproteobacteria	o__burkholderiales	f__sutterellaceae	g__parasutterella	s__parasutterella excrementihominis
82	k__bacteria	p__bacteroidetes	c__bacteroidia	o__bacteroidales	f__porphyromonadaceae	g__proteiniphilum	s__proteiniphilum acetatigenes
83	k__bacteria	p__proteobacteria	c__betaproteobacteria	o__hydrogenophilales	f__hydrogenophilaceae	g__tepidiphilus	s__petrobacter sp.
84	k__bacteria	p__firmicutes	c__clostridia	o__clostridiales	f__clostridiaceae	g__clostridium	s__clostridium disporicum
85	k__bacteria	p__proteobacteria	c__betaproteobacteria	o__burkholderiales	f__burkholderiaceae	g__pandoraea	s__pandoraea pnomenusa
86	k__bacteria	p__proteobacteria	c__alphaproteobacteria	o__rhizobiales	f__brucellaceae	g__daeguia	s__daeguia caeni
87	k__bacteria	p__proteobacteria	c__betaproteobacteria	o__burkholderiales	f__burkholderiaceae	g__ralstonia	s__ralstonia solanacearum
88	k__bacteria	p__proteobacteria	c__alphaproteobacteria	o__rhizobiales	f__brucellaceae	g__mycoplana	s__mycoplana sp.
89	k__bacteria	p__firmicutes	c__clostridia	o__clostridiales	f__ruminococcaceae	g__subdoligranulum	s__subdoligranulum spp.
90	k__bacteria	p__proteobacteria	c__gammaproteobacteria	o__xanthomonadales	f__sinobacteraceae	g__alkanibacter	s__alkanibacter difficilis
92	k__bacteria	p__actinobacteria	c__actinobacteria	o__actinomycetales	f__dermabacteraceae	g__brachybacterium	s__brachybacterium paraconglomeratum
93	k__bacteria	p__proteobacteria	c__alphaproteobacteria	o__rhizobiales	f__methylobacteriaceae	g__methylobacterium	s__methylobacterium tardum
94	k__bacteria	p__firmicutes	c__bacilli	o__lactobacillales	f__lactobacillaceae	g__lactobacillus	s__lactobacillus acidophilus
95	k__bacteria	p__firmicutes	c__bacilli	o__bacillales	f__bacillales family x. incertae sedis	g__thermicanus	s__thermicanus aegyptius
96	k__bacteria	p__proteobacteria	c__gammaproteobacteria	o__xanthomonadales	f__xanthomonadaceae	g__pseudoxanthomonas	s__pseudoxanthomonas taiwanensis
97	k__bacteria	p__proteobacteria	c__gammaproteobacteria	o__pseudomonadales	f__pseudomonadaceae	g__pseudomonas	s__pseudomonas spp.
98	k__bacteria	p__firmicutes	c__bacilli	o__bacillales	f__bacillaceae	g__geobacillus	s__geobacillus stearothermophilus
99	k__bacteria	p__firmicutes	c__clostridia	o__clostridiales	f__peptococcaceae	g__desulfosporosinus	s__desulfosporosinus meridiei
100	k__bacteria	p__proteobacteria	c__gammaproteobacteria	o__xanthomonadales	f__sinobacteraceae	g__steroidobacter	s__steroidobacter sp.
101	k__bacteria	p__proteobacteria	c__alphaproteobacteria	o__rhizobiales	f__hyphomicrobiaceae	g__rhodoplanes	s__rhodoplanes spp.
102	k__bacteria	p__firmicutes	c__bacilli	o__bacillales	f__planococcaceae	g__sporosarcina	s__sporosarcina spp.
103	k__bacteria	p__bacteroidetes	c__flavobacteriia	o__flavobacteriales	f__flavobacteriaceae	g__flavobacterium	s__flavobacterium spp.
104	k__bacteria	p__bacteroidetes	c__bacteroidia	o__bacteroidales	f__porphyromonadaceae	g__tannerella	s__tannerella spp.
105	k__bacteria	p__proteobacteria	c__betaproteobacteria	o__burkholderiales	f__comamonadaceae	g__comamonas	s__comamonas sp.
106	k__bacteria	p__proteobacteria	c__betaproteobacteria	o__rhodocyclales	f__rhodocyclaceae	g__dechloromonas	s__dechloromonas spp.
107	k__bacteria	p__proteobacteria	c__alphaproteobacteria	o__rhizobiales	f__methylobacteriaceae	g__methylobacterium	s__methylobacterium thiocyanatum
108	k__bacteria	p__actinobacteria	c__actinobacteria	o__actinomycetales	f__nocardioidaceae	g__aeromicrobium	s__aeromicrobium spp.
109	k__bacteria	p__firmicutes	c__bacilli	o__lactobacillales	f__streptococcaceae	g__streptococcus	s__streptococcus salivarius
110	k__bacteria	p__bacteroidetes	c__bacteroidia	o__bacteroidales	f__prevotellaceae	g__prevotella	s__prevotella spp.
111	k__bacteria	p__firmicutes	c__bacilli	o__bacillales	f__bacillaceae	g__bacillus	s__bacillus subtilis
112	k__bacteria	p__bacteroidetes	c__bacteroidia	o__bacteroidales	f__bacteroidaceae	g__bacteroides	s__bacteroides xylanisolvens
113	k__bacteria	p__firmicutes	c__clostridia	o__clostridiales	f__clostridiaceae	g__clostridium	s__clostridium spp.
114	k__bacteria	p__firmicutes	c__clostridia	o__clostridiales	f__ruminococcaceae	g__ethanoligenens	s__ethanoligenens spp.
115	k__bacteria	p__proteobacteria	c__betaproteobacteria	o__methylophilales	f__methylophilaceae	g__methylotenera	s__methylotenera versatilis
116	k__bacteria	p__firmicutes	c__clostridia	o__clostridiales	f__ruminococcaceae	g__faecalibacterium	s__faecalibacterium prausnitzii
117	k__bacteria	p__firmicutes	c__erysipelotrichia	o__erysipelotrichales	f__erysipelotrichaceae	g__catenibacterium	s__catenibacterium mitsuokai
118	k__bacteria	p__proteobacteria	c__alphaproteobacteria	o__rhizobiales	f__methylobacteriaceae	g__methylobacterium	s__methylobacterium adhaesivum
119	k__bacteria	p__firmicutes	c__clostridia	o__clostridiales	f__lachnospiraceae	g__blautia	s__blautia producta
120	k__bacteria	p__firmicutes	c__clostridia	o__clostridiales	f__lachnospiraceae	g__coprococcus	s__coprococcus spp.
121	k__bacteria	p__bacteroidetes	c__bacteroidia	o__bacteroidales	f__rikenellaceae	g__alistipes	s__alistipes massiliensis
123	k__bacteria	p__proteobacteria	c__betaproteobacteria	o__rhodocyclales	f__rhodocyclaceae	g__dechloromonas	s__dechloromonas spp.
124	k__bacteria	p__proteobacteria	c__gammaproteobacteria	o__xanthomonadales	f__xanthomonadaceae	g__dokdonella	s__dokdonella spp.
125	k__bacteria	p__bacteroidetes	c__bacteroidia	o__bacteroidales	f__porphyromonadaceae	g__barnesiella	s__barnesiella spp.
126	k__bacteria	p__actinobacteria	c__actinobacteria	o__actinomycetales	f__corynebacteriaceae	g__corynebacterium	s__corynebacterium thomssenii
127	k__bacteria	p__proteobacteria	c__alphaproteobacteria	o__rhizobiales	f__xanthobacteraceae	g__xanthobacter	s__xanthobacter spp.
128	k__bacteria	p__actinobacteria	c__actinobacteria	o__actinomycetales	f__cellulomonadaceae	g__actinotalea	s__actinotalea fermentans
129	k__bacteria	p__bacteroidetes	c__bacteroidia	o__bacteroidales	f__rikenellaceae	g__alistipes	s__alistipes massiliensis
130	k__bacteria	p__firmicutes	c__bacilli	o__bacillales	f__bacillaceae	g__bacillus	s__bacillus coagulans
131	k__bacteria	p__proteobacteria	c__alphaproteobacteria	o__sphingomonadales	f__sphingomonadaceae	g__sphingopyxis	s__sphingopyxis sp.
132	k__bacteria	p__firmicutes	c__clostridia	o__clostridiales	f__clostridiaceae	g__clostridium	s__clostridium spp.
133	k__bacteria	p__firmicutes	c__erysipelotrichia	o__erysipelotrichales	f__erysipelotrichaceae	g__bulleidia	s__bulleidia spp.
135	k__bacteria	p__proteobacteria	c__gammaproteobacteria	o__aeromonadales	f__aeromonadaceae	g__aeromonas	s__aeromonas enteropelogenes
136	k__bacteria	p__cyanobacteria	c__cyanobacteria	o__oscillatoriales	f__oscillatoriales	g__halospirulina	s__halospirulina sp.
137	k__bacteria	p__proteobacteria	c__betaproteobacteria	o__burkholderiales	f__burkholderiaceae	g__polynucleobacter	s__polynucleobacter necessarius
138	k__bacteria	p__bacteroidetes	c__bacteroidia	o__bacteroidales	f__rikenellaceae	g__alistipes	s__alistipes finegoldii
140	k__bacteria	p__bacteroidetes	c__sphingobacteriia	o__sphingobacteriales	f__sphingobacteriaceae	g__sphingobacterium	s__sphingobacterium sp.
141	k__bacteria	p__proteobacteria	c__alphaproteobacteria	o__rhodobacterales	f__rhodobacteraceae	g__rhodobacter	s__rhodobacter blasticus
142	k__bacteria	p__actinobacteria	c__actinobacteria	o__actinomycetales	f__cellulomonadaceae	g__cellulomonas	s__cellulomonas iranensis
143	k__bacteria	p__firmicutes	c__clostridia	o__clostridiales	f__clostridiaceae	g__clostridium	s__clostridium sp.
144	k__bacteria	p__proteobacteria	c__alphaproteobacteria	o__rhodobacterales	f__rhodobacteraceae	g__rhodobacter	s__rhodobacter sp.
145	k__bacteria	p__bacteroidetes	c__bacteroidia	o__bacteroidales	f__porphyromonadaceae	g__parabacteroides	s__parabacteroides distasonis
146	k__bacteria	p__proteobacteria	c__alphaproteobacteria	o__rhizobiales	f__xanthobacteraceae	g__xanthobacter	s__xanthobacter flavus
147	k__bacteria	p__firmicutes	c__erysipelotrichia	o__erysipelotrichales	f__erysipelotrichaceae	g__erysipelothrix	s__erysipelothrix spp.
148	k__bacteria	p__acidobacteria	c__acidobacteriia	o__acidobacteriales	f__acidobacteriaceae	g__acidobacterium	s__acidobacterium spp.
149	k__bacteria	p__proteobacteria	c__alphaproteobacteria	o__rhizobiales	f__methylobacteriaceae	g__microvirga	s__microvirga spp.
150	k__bacteria	p__cyanobacteria	c__cyanobacteria	o__oscillatoriales	f__oscillatoriales	g__halospirulina	s__halospirulina sp.
151	k__bacteria	p__firmicutes	c__clostridia	o__clostridiales	f__lachnospiraceae	g__blautia	s__blautia spp.
152	k__bacteria	p__verrucomicrobia	c__verrucomicrobiae	o__verrucomicrobiales	f__verrucomicrobiaceae	g__prosthecobacter	s__prosthecobacter spp.
153	k__bacteria	p__proteobacteria	c__gammaproteobacteria	o__oceanospirillales	f__halomonadaceae	g__halomonas	s__halomonas spp.
154	k__bacteria	p__actinobacteria	c__actinobacteria	o__actinomycetales	f__actinomycetaceae	g__actinomyces	s__actinomyces sp.
155	k__bacteria	p__proteobacteria	c__betaproteobacteria	o__betaproteobacteria	f__betaproteobacteria	g__candidatus accumulibacter	s__candidatus accumulibacter sp. jj007
156	k__bacteria	p__bacteroidetes	c__bacteroidia	o__bacteroidales	f__bacteroidaceae	g__bacteroides	s__bacteroides acidifaciens
157	k__bacteria	p__firmicutes	c__clostridia	o__clostridiales	f__peptoniphilaceae	g__anaerococcus	s__anaerococcus sp.
158	k__bacteria	p__bacteroidetes	c__bacteroidia	o__bacteroidales	f__bacteroidaceae	g__bacteroides	s__bacteroides sp.
159	k__bacteria	p__firmicutes	c__clostridia	o__clostridiales	f__ruminococcaceae	g__ruminococcus	s__ruminococcus sp.
160	k__bacteria	p__gemmatimonadetes	c__gemmatimonadetes	o__gemmatimonadales	f__gemmatimonadaceae	g__gemmatimonas	s__gemmatimonas spp.
161	k__bacteria	p__firmicutes	c__clostridia	o__clostridiales	f__clostridiaceae	g__clostridium	s__clostridium sp.
162	k__bacteria	p__bacteroidetes	c__sphingobacteriia	o__sphingobacteriales	f__sphingobacteriaceae	g__pedobacter	s__pedobacter sp.
163	k__bacteria	p__firmicutes	c__bacilli	o__bacillales	f__bacillaceae	g__bacillus	s__bacillus sp.
164	k__bacteria	p__cyanobacteria	c__oscillatoriophycidae	o__oscillatoriales	f__cyanothecaceae	g__cyanothece	s__cyanothece spp.
165	k__bacteria	p__proteobacteria	c__gammaproteobacteria	o__pseudomonadales	f__pseudomonadaceae	g__pseudomonas	s__pseudomonas putida
166	k__bacteria	p__firmicutes	c__clostridia	o__clostridiales	f__ruminococcaceae	g__subdoligranulum	s__subdoligranulum spp.
167	k__bacteria	p__proteobacteria	c__deltaproteobacteria	o__desulfuromonadales	f__geobacteraceae	g__geobacter	s__geobacter spp.
168	k__bacteria	p__bacteroidetes	c__sphingobacteriia	o__sphingobacteriales	f__chitinophagaceae	g__sediminibacterium	s__sediminibacterium sp.
169	k__bacteria	p__actinobacteria	c__actinobacteria	o__actinomycetales	f__brevibacteriaceae	g__brevibacterium	s__brevibacterium sp.
170	k__bacteria	p__firmicutes	c__erysipelotrichia	o__erysipelotrichales	f__erysipelotrichaceae	g__turicibacter	s__turicibacter spp.
171	k__bacteria	p__firmicutes	c__bacilli	o__bacillales	f__bacillales	g__exiguobacterium	s__exiguobacterium profundum
172	k__bacteria	p__spirochaetes	c__spirochaetia	o__spirochaetales	f__spirochaetaceae	g__spironema	s__spironema culicis
173	k__bacteria	p__chlamydiae	c__chlamydiia	o__chlamydiales	f__chlamydiaceae	g__chlamydia	s__chlamydia spp.
174	k__bacteria	p__proteobacteria	c__alphaproteobacteria	o__rhodobacterales	f__rhodobacteraceae	g__rhodobacter	s__rhodobacter sp.
175	k__bacteria	p__bacteroidetes	c__bacteroidia	o__bacteroidales	f__prevotellaceae	g__prevotella	s__prevotella copri
176	k__bacteria	p__verrucomicrobia	c__verrucomicrobiae	o__verrucomicrobiales	f__verrucomicrobiaceae	g__verrucomicrobium	s__verrucomicrobium spp.
177	k__bacteria	p__proteobacteria	c__alphaproteobacteria	o__sphingomonadales	f__sphingomonadaceae	g__novosphingobium	s__novosphingobium spp.
178	k__bacteria	p__proteobacteria	c__betaproteobacteria	o__burkholderiales	f__burkholderiaceae	g__cupriavidus	s__cupriavidus metallidurans
179	k__bacteria	p__firmicutes	c__clostridia	o__clostridiales	f__lachnospiraceae	g__dorea	s__dorea spp.
180	k__bacteria	p__proteobacteria	c__alphaproteobacteria	o__rhodospirillales	f__acetobacteraceae	g__roseomonas	s__roseomonas spp.
181	k__bacteria	p__tenericutes	c__mollicutes	o__entomoplasmatales	f__spiroplasmataceae	g__spiroplasma	s__spiroplasma gent
182	k__bacteria	p__bacteroidetes	c__bacteroidia	o__bacteroidales	f__porphyromonadaceae	g__barnesiella	s__barnesiella spp.
183	k__bacteria	p__proteobacteria	c__betaproteobacteria	o__nitrosomonadales	f__nitrosomonadaceae	g__nitrosovibrio	s__nitrosovibrio spp.
184	k__bacteria	p__bacteroidetes	c__sphingobacteriia	o__sphingobacteriales	f__chitinophagaceae	g__flavisolibacter	s__flavisolibacter spp.
185	k__bacteria	p__proteobacteria	c__betaproteobacteria	o__rhodocyclales	f__rhodocyclaceae	g__uliginosibacterium	s__uliginosibacterium gangwonense
187	k__bacteria	p__proteobacteria	c__deltaproteobacteria	o__deltaproteobacteria	f__deltaproteobacteria	g__deferrisoma	s__deferrisoma camini
188	k__bacteria	p__actinobacteria	c__actinobacteria	o__actinomycetales	f__brevibacteriaceae	g__brevibacterium	s__brevibacterium picturae
189	k__bacteria	p__firmicutes	c__clostridia	o__clostridiales	f__eubacteriaceae	g__eubacterium	s__eubacterium hallii
190	k__bacteria	p__actinobacteria	c__actinobacteria	o__actinomycetales	f__nocardioidaceae	g__marmoricola	s__marmoricola spp.
191	k__bacteria	p__firmicutes	c__clostridia	o__clostridiales	f__clostridiaceae	g__fonticella	s__clostridiaceae bacterium
192	k__bacteria	p__bacteroidetes	c__sphingobacteriia	o__sphingobacteriales	f__sphingobacteriaceae	g__solitalea	s__solitalea canadensis
193	k__bacteria	p__firmicutes	c__bacilli	o__bacillales	f__bacillales	g__gemella	s__gemella sanguinis
194	k__bacteria	p__bacteroidetes	c__cytophagia	o__cytophagales	f__cytophagaceae	g__cytophaga	s__cytophaga spp.
195	k__bacteria	p__firmicutes	c__clostridia	o__clostridiales	f__lachnospiraceae	g__blautia	s__blautia spp.
196	k__bacteria	p__proteobacteria	c__gammaproteobacteria	o__xanthomonadales	f__xanthomonadaceae	g__stenotrophomonas	s__stenotrophomonas spp.
197	k__bacteria	p__actinobacteria	c__actinobacteria	o__actinomycetales	f__streptomycetaceae	g__streptomyces	s__streptomyces glaucescens
198	k__bacteria	p__firmicutes	c__clostridia	o__clostridiales	f__lachnospiraceae	g__lachnoclostridium	s__clostridium polysaccharolyticum
199	k__bacteria	p__proteobacteria	c__alphaproteobacteria	o__rhizobiales	f__rhizobiaceae	g__rhizobium	s__rhizobium sp.
200	k__bacteria	p__bacteroidetes	c__flavobacteriia	o__flavobacteriales	f__flavobacteriaceae	g__chryseobacterium	s__planobacterium sp.
201	k__bacteria	p__actinobacteria	c__actinobacteria	o__solirubrobacterales	f__patulibacteraceae	g__patulibacter	s__patulibacter sp.
202	k__bacteria	p__firmicutes	c__erysipelotrichia	o__erysipelotrichales	f__erysipelotrichaceae	g__holdemanella	s__eubacterium biforme
203	k__bacteria	p__bacteroidetes	c__cytophagia	o__cytophagales	f__cytophagaceae	g__cytophaga	s__cytophaga sp.
204	k__bacteria	p__bacteroidetes	c__bacteroidia	o__bacteroidales	f__porphyromonadaceae	g__petrimonas	s__petrimonas spp.
205	k__bacteria	p__proteobacteria	c__alphaproteobacteria	o__rhizobiales	f__methylobacteriaceae	g__methylobacterium	s__methylobacterium spp.
206	k__bacteria	p__firmicutes	c__clostridia	o__clostridiales	f__clostridiaceae	g__clostridium	s__clostridium spp.
207	k__bacteria	p__bacteroidetes	c__sphingobacteriia	o__sphingobacteriales	f__sphingobacteriaceae	g__mucilaginibacter	s__mucilaginibacter sp.
208	k__bacteria	p__firmicutes	c__clostridia	o__clostridiales	f__eubacteriaceae	g__eubacterium	s__eubacterium coprostanoligenes
209	k__bacteria	p__chloroflexi	c__thermomicrobia	o__sphaerobacterales	f__sphaerobacteraceae	g__sphaerobacter	s__sphaerobacter spp.
210	k__bacteria	p__bacteroidetes	c__bacteroidia	o__bacteroidales	f__porphyromonadaceae	g__barnesiella	s__barnesiella spp.
211	k__bacteria	p__firmicutes	c__clostridia	o__clostridiales	f__clostridiaceae	g__clostridium	s__clostridium sp.
212	k__bacteria	p__proteobacteria	c__gammaproteobacteria	o__xanthomonadales	f__xanthomonadaceae	g__arenimonas	s__arenimonas sp.
213	k__bacteria	p__bacteroidetes	c__sphingobacteriia	o__sphingobacteriales	f__sphingobacteriaceae	g__sphingobacterium	s__sphingobacterium siyangensis
214	k__bacteria	p__firmicutes	c__clostridia	o__clostridiales	f__peptoniphilaceae	g__anaerococcus	s__anaerococcus spp.
215	k__bacteria	p__ignavibacteriae	c__ignavibacteria	o__ignavibacteriales	f__ignavibacteriaceae	g__ignavibacterium	s__ignavibacterium spp.
216	k__bacteria	p__actinobacteria	c__actinobacteria	o__coriobacteriales	f__coriobacteriaceae	g__collinsella	s__collinsella aerofaciens
217	k__bacteria	p__actinobacteria	c__actinobacteria	o__actinomycetales	f__promicromonosporaceae	g__isoptericola	s__isoptericola spp.
218	k__bacteria	p__firmicutes	c__clostridia	o__clostridiales	f__ruminococcaceae	g__oscillospira	s__oscillospira spp.
219	k__bacteria	p__bacteroidetes	c__bacteroidia	o__bacteroidales	f__porphyromonadaceae	g__parabacteroides	s__parabacteroides spp.
220	k__bacteria	p__actinobacteria	c__actinobacteria	o__rubrobacterales	f__rubrobacteraceae	g__rubrobacter	s__rubrobacter spp.
221	k__bacteria	p__bacteroidetes	c__sphingobacteriia	o__sphingobacteriales	f__sphingobacteriaceae	g__pedobacter	s__pedobacter spp.
222	k__bacteria	p__proteobacteria	c__deltaproteobacteria	o__desulfuromonadales	f__desulfuromonadaceae	g__desulfuromonas	s__desulfuromonas sp.
223	k__bacteria	p__proteobacteria	c__betaproteobacteria	o__neisseriales	f__neisseriaceae	g__stenoxybacter	s__stenoxybacter spp.
224	k__bacteria	p__actinobacteria	c__actinobacteria	o__actinomycetales	f__micrococcaceae	g__rothia	s__rothia dentocariosa
225	k__bacteria	p__planctomycetes	c__planctomycetia	o__planctomycetales	f__planctomycetaceae	g__singulisphaera	s__singulisphaera sp.
226	k__bacteria	p__bacteroidetes	c__cytophagia	o__cytophagales	f__cytophagaceae	g__flectobacillus	s__flectobacillus spp.
227	k__bacteria	p__chloroflexi	c__anaerolineae	o__anaerolineales	f__anaerolineaceae	g__levilinea	s__levilinea spp.
228	k__bacteria	p__actinobacteria	c__actinobacteria	o__actinomycetales	f__kineosporiaceae	g__kineococcus	s__kineococcus radiotolerans
229	k__bacteria	p__proteobacteria	c__alphaproteobacteria	o__sphingomonadales	f__sphingomonadaceae	g__sphingomonas	s__sphingomonas sp.
230	k__bacteria	p__proteobacteria	c__alphaproteobacteria	o__rhodobacterales	f__rhodobacteraceae	g__rubellimicrobium	s__rubellimicrobium spp.
231	k__bacteria	p__actinobacteria	c__actinobacteria	o__actinomycetales	f__geodermatophilaceae	g__blastococcus	s__blastococcus spp.
232	k__bacteria	p__acidobacteria	c__holophagae	o__holophagales	f__holophagaceae	g__holophaga	s__holophaga spp.
233	k__bacteria	p__bacteroidetes	c__cytophagia	o__cytophagales	f__cytophagaceae	g__rufibacter	s__rufibacter sp.
234	k__bacteria	p__actinobacteria	c__actinobacteria	o__actinomycetales	f__intrasporangiaceae	g__serinicoccus	s__serinicoccus sp.
235	k__bacteria	p__proteobacteria	c__alphaproteobacteria	o__sphingomonadales	f__sphingomonadaceae	g__novosphingobium	s__novosphingobium spp.
236	k__bacteria	p__proteobacteria	c__alphaproteobacteria	o__rhizobiales	f__phyllobacteriaceae	g__phyllobacterium	s__phyllobacterium trifolii
237	k__bacteria	p__firmicutes	c__clostridia	o__clostridiales	f__clostridiaceae	g__clostridium	s__clostridium sp.
238	k__bacteria	p__proteobacteria	c__alphaproteobacteria	o__rhizobiales	f__beijerinckiaceae	g__chelatococcus	s__chelatococcus sp.
239	k__bacteria	p__firmicutes	c__clostridia	o__clostridiales	f__ruminococcaceae	g__oscillospira	s__oscillospira spp.
240	k__bacteria	p__chloroflexi	c__anaerolineae	o__anaerolineales	f__anaerolineaceae	g__longilinea	s__longilinea spp.
241	k__bacteria	p__proteobacteria	c__deltaproteobacteria	o__myxococcales	f__nannocystaceae	g__nannocystis	s__nannocystis spp.
242	k__bacteria	p__firmicutes	c__clostridia	o__clostridiales	f__peptococcaceae	g__desulfosporosinus	s__desulfosporosinus meridiei
243	k__bacteria	p__firmicutes	c__bacilli	o__bacillales	f__bacillaceae	g__bacillus	s__bacillus chandigarhensis
244	k__bacteria	p__firmicutes	c__clostridia	o__thermoanaerobacterales	f__thermoanaerobacterales family iii. incertae sedis	g__thermoanaerobacterium	s__thermoanaerobacterium saccharolyticum
245	k__bacteria	p__actinobacteria	c__actinobacteria	o__actinomycetales	f__microbacteriaceae	g__pseudoclavibacter	s__pseudoclavibacter helvolus
247	k__bacteria	p__proteobacteria	c__betaproteobacteria	o__burkholderiales	f__burkholderiales	g__aquincola	s__aquincola sp.
248	k__bacteria	p__firmicutes	c__clostridia	o__clostridiales	f__clostridiaceae	g__clostridium	s__clostridium spp.
249	k__bacteria	p__proteobacteria	c__alphaproteobacteria	o__sphingomonadales	f__sphingomonadaceae	g__kaistobacter	s__kaistobacter spp.
250	k__bacteria	p__actinobacteria	c__actinobacteria	o__actinomycetales	f__bogoriellaceae	g__georgenia	s__georgenia spp.
251	k__bacteria	p__firmicutes	c__erysipelotrichia	o__erysipelotrichales	f__erysipelotrichaceae	g__allobaculum	s__allobaculum stercoricanis
252	k__bacteria	p__proteobacteria	c__deltaproteobacteria	o__desulfuromonadales	f__geobacteraceae	g__geobacter	s__geobacter thiogenes
253	k__bacteria	p__gemmatimonadetes	c__gemmatimonadetes	o__gemmatimonadales	f__gemmatimonadaceae	g__gemmatimonas	s__gemmatimonas spp.
254	k__bacteria	p__firmicutes	c__clostridia	o__clostridiales	f__clostridiales family xi. incertae sedis	g__tissierella	s__tissierella spp.
255	k__bacteria	p__actinobacteria	c__actinobacteria	o__actinomycetales	f__streptomycetaceae	g__streptomyces	s__streptomyces tendae
256	k__bacteria	p__firmicutes	c__clostridia	o__clostridiales	f__peptoniphilaceae	g__finegoldia	s__finegoldia magna
257	k__bacteria	p__chloroflexi	c__dehalococcoidia	o__dehalococcoidales	f__dehalococcoidaceae	g__dehalococcoides	s__dehalococcoides spp.
258	k__bacteria	p__proteobacteria	c__gammaproteobacteria	o__pseudomonadales	f__moraxellaceae	g__alkanindiges	s__alkanindiges illinoisensis
259	k__bacteria	p__firmicutes	c__clostridia	o__clostridiales	f__ruminococcaceae	g__ruminococcus	s__ruminococcus flavefaciens
260	k__bacteria	p__proteobacteria	c__gammaproteobacteria	o__xanthomonadales	f__sinobacteraceae	g__steroidobacter	s__steroidobacter spp.
261	k__bacteria	p__firmicutes	c__bacilli	o__lactobacillales	f__streptococcaceae	g__lactococcus	s__lactococcus lactis
262	k__bacteria	p__chloroflexi	c__thermomicrobia	o__sphaerobacterales	f__sphaerobacteraceae	g__sphaerobacter	s__sphaerobacter spp.
264	k__bacteria	p__bacteroidetes	c__bacteroidia	o__bacteroidales	f__porphyromonadaceae	g__porphyromonas	s__porphyromonas spp.
265	k__bacteria	p__actinobacteria	c__actinobacteria	o__actinomycetales	f__nocardioidaceae	g__nocardioides	s__nocardioides sp.
266	k__bacteria	p__actinobacteria	c__actinobacteria	o__actinomycetales	f__corynebacteriaceae	g__corynebacterium	s__corynebacterium xerosis
267	k__bacteria	p__bacteroidetes	c__bacteroidia	o__bacteroidales	f__bacteroidaceae	g__bacteroides	s__bacteroides stercoris
268	k__bacteria	p__firmicutes	c__clostridia	o__clostridiales	f__clostridiaceae	g__clostridium	s__clostridium spp.
269	k__bacteria	p__bacteroidetes	c__bacteroidia	o__bacteroidales	f__prevotellaceae	g__alloprevotella	s__alloprevotella rava
270	k__bacteria	p__proteobacteria	c__alphaproteobacteria	o__rhizobiales	f__rhizobiales	g__alsobacter	s__alsobacter metallidurans
271	k__bacteria	p__firmicutes	c__clostridia	o__clostridiales	f__clostridiaceae	g__clostridium	s__clostridium spp.
272	k__bacteria	p__bacteroidetes	c__bacteroidia	o__bacteroidales	f__porphyromonadaceae	g__dysgonomonas	s__dysgonomonas spp.
273	k__bacteria	p__proteobacteria	c__alphaproteobacteria	o__rhodobacterales	f__rhodobacteraceae	g__rubellimicrobium	s__rubellimicrobium mesophilum
274	k__bacteria	p__chloroflexi	c__thermomicrobia	o__sphaerobacterales	f__sphaerobacteraceae	g__sphaerobacter	s__sphaerobacter thermophilus
275	k__bacteria	p__firmicutes	c__clostridia	o__clostridiales	f__clostridiales family xi. incertae sedis	g__soehngenia	s__soehngenia spp.
276	k__bacteria	p__proteobacteria	c__gammaproteobacteria	o__xanthomonadales	f__sinobacteraceae	g__nevskia	s__nevskia ramosa
277	k__bacteria	p__proteobacteria	c__gammaproteobacteria	o__alteromonadales	f__alteromonadaceae	g__alteromonas	s__alteromonas sp.
278	k__bacteria	p__firmicutes	c__clostridia	o__clostridiales	f__clostridiaceae	g__clostridium	s__clostridium sp.
279	k__bacteria	p__bacteroidetes	c__bacteroidia	o__bacteroidales	f__rikenellaceae	g__alistipes	s__candidatus alistipes marseilloanorexicus
280	k__bacteria	p__proteobacteria	c__alphaproteobacteria	o__rhizobiales	f__hyphomicrobiaceae	g__devosia	s__devosia sp.
281	k__bacteria	p__proteobacteria	c__gammaproteobacteria	o__xanthomonadales	f__xanthomonadaceae	g__pseudoxanthomonas	s__pseudoxanthomonas mexicana
282	k__bacteria	p__proteobacteria	c__betaproteobacteria	o__rhodocyclales	f__rhodocyclaceae	g__dechloromonas	s__dechloromonas spp.
283	k__bacteria	p__proteobacteria	c__alphaproteobacteria	o__rhodospirillales	f__rhodospirillales	g__reyranella	s__reyranella massiliensis
284	k__bacteria	p__proteobacteria	c__alphaproteobacteria	o__sphingomonadales	f__erythrobacteraceae	g__erythrobacter	s__erythrobacter sp.
285	k__bacteria	p__proteobacteria	c__betaproteobacteria	o__burkholderiales	f__burkholderiaceae	g__burkholderia	s__burkholderia ubonensis
286	k__bacteria	p__proteobacteria	c__alphaproteobacteria	o__rhizobiales	f__hyphomicrobiaceae	g__devosia	s__devosia insulae
287	k__bacteria	p__bacteroidetes	c__cytophagia	o__cytophagales	f__cytophagaceae	g__pontibacter	s__pontibacter spp.
288	k__bacteria	p__proteobacteria	c__deltaproteobacteria	o__desulfuromonadales	f__geobacteraceae	g__geobacter	s__geobacter spp.
289	k__bacteria	p__proteobacteria	c__alphaproteobacteria	o__sphingomonadales	f__sphingomonadaceae	g__sandaracinobacter	s__sandaracinobacter sibiricus
290	k__bacteria	p__bacteroidetes	c__bacteroidia	o__bacteroidales	f__marinilabiliaceae	g__anaerophaga	s__anaerophaga spp.
291	k__bacteria	p__chloroflexi	c__anaerolineae	o__anaerolineales	f__anaerolineaceae	g__leptolinea	s__leptolinea spp.
292	k__bacteria	p__firmicutes	c__bacilli	o__lactobacillales	f__aerococcaceae	g__aerococcus	s__aerococcus viridans
293	k__bacteria	p__actinobacteria	c__actinobacteria	o__candidatus nanopelagicales	f__candidatus nanopelagicales	g__candidatus planktophila	s__uncultured candidatus planktophila sp.
294	k__bacteria	p__actinobacteria	c__actinobacteria	o__actinomycetales	f__mycobacteriaceae	g__mycobacterium	s__mycobacterium petroleophilum
295	k__bacteria	p__firmicutes	c__bacilli	o__lactobacillales	f__streptococcaceae	g__streptococcus	s__streptococcus suis
296	k__bacteria	p__bacteroidetes	c__bacteroidia	o__bacteroidales	f__porphyromonadaceae	g__tannerella	s__tannerella spp.
297	k__bacteria	p__bacteroidetes	c__bacteroidia	o__bacteroidales	f__bacteroidaceae	g__bacteroides	s__bacteroides cellulosilyticus
298	k__bacteria	p__proteobacteria	c__alphaproteobacteria	o__rhodospirillales	f__rhodospirillaceae	g__azospirillum	s__azospirillum oryzae
299	k__bacteria	p__actinobacteria	c__actinobacteria	o__solirubrobacterales	f__conexibacteraceae	g__conexibacter	s__conexibacter spp.
300	k__bacteria	p__firmicutes	c__clostridia	o__clostridiales	f__peptococcaceae	g__pelotomaculum	s__pelotomaculum spp.
301	k__bacteria	p__firmicutes	c__bacilli	o__bacillales	f__thermoactinomycetaceae	g__planifilum	s__planifilum spp.
302	k__bacteria	p__firmicutes	c__clostridia	o__clostridiales	f__clostridiaceae	g__clostridium	s__clostridium sp.
303	k__bacteria	p__firmicutes	c__clostridia	o__clostridiales	f__lachnospiraceae	g__dorea	s__dorea formicigenerans
304	k__bacteria	p__actinobacteria	c__actinobacteria	o__actinomycetales	f__corynebacteriaceae	g__corynebacterium	s__corynebacterium lipophiloflavum
305	k__bacteria	p__verrucomicrobia	c__verrucomicrobiae	o__verrucomicrobiales	f__verrucomicrobiaceae	g__verrucomicrobium	s__verrucomicrobium spp.
306	k__bacteria	p__proteobacteria	c__betaproteobacteria	o__burkholderiales	f__burkholderiales	g__methylibium	s__methylibium spp.
307	k__bacteria	p__firmicutes	c__clostridia	o__clostridiales	f__lachnospiraceae	g__roseburia	s__roseburia spp.
308	k__bacteria	p__proteobacteria	c__deltaproteobacteria	o__desulfobacterales	f__desulfobulbaceae	g__desulfobulbus	s__desulfobulbus spp.
309	k__bacteria	p__tenericutes	c__mollicutes	o__acholeplasmatales	f__acholeplasmataceae	g__acholeplasma	s__acholeplasma sp.
310	k__bacteria	p__actinobacteria	c__actinobacteria	o__rubrobacterales	f__rubrobacteraceae	g__rubrobacter	s__rubrobacter spp.
311	k__bacteria	p__proteobacteria	c__alphaproteobacteria	o__rhizobiales	f__methylocystaceae	g__methylocystis	s__methylocystis sp.
312	k__bacteria	p__firmicutes	c__clostridia	o__clostridiales	f__ruminococcaceae	g__oscillospira	s__oscillospira spp.
313	k__bacteria	p__proteobacteria	c__alphaproteobacteria	o__rickettsiales	f__anaplasmataceae	g__wolbachia	s__wolbachia spp.
314	k__bacteria	p__proteobacteria	c__alphaproteobacteria	o__rhizobiales	f__methylocystaceae	g__pleomorphomonas	s__pleomorphomonas spp.
315	k__bacteria	p__cyanobacteria	c__cyanobacteria	o__prochlorales	f__prochlorococcaceae	g__prochlorococcus	s__prochlorococcus spp.
316	k__bacteria	p__firmicutes	c__negativicutes	o__selenomonadales	f__veillonellaceae	g__dialister	s__dialister sp.
317	k__bacteria	p__proteobacteria	c__alphaproteobacteria	o__sphingomonadales	f__sphingomonadaceae	g__novosphingobium	s__novosphingobium spp.
318	k__bacteria	p__bacteroidetes	c__bacteroidia	o__bacteroidales	f__porphyromonadaceae	g__barnesiella	s__barnesiella spp.
319	k__bacteria	p__firmicutes	c__clostridia	o__clostridiales	f__eubacteriaceae	g__eubacterium	s__eubacterium sp.
320	k__bacteria	p__proteobacteria	c__gammaproteobacteria	o__pseudomonadales	f__pseudomonadaceae	g__pseudomonas	s__pseudomonas citronellolis
321	k__bacteria	p__proteobacteria	c__alphaproteobacteria	o__caulobacterales	f__caulobacteraceae	g__brevundimonas	s__brevundimonas spp.
322	k__bacteria	p__proteobacteria	c__gammaproteobacteria	o__pasteurellales	f__pasteurellaceae	g__haemophilus	s__haemophilus influenzae
323	k__bacteria	p__bacteroidetes	c__bacteroidia	o__bacteroidales	f__bacteroidaceae	g__bacteroides	s__bacteroides acidifaciens
324	k__bacteria	p__proteobacteria	c__gammaproteobacteria	o__chromatiales	f__halothiobacillaceae	g__halothiobacillus	s__halothiobacillus neapolitanus
325	k__bacteria	p__proteobacteria	c__betaproteobacteria	o__burkholderiales	f__burkholderiaceae	g__cupriavidus	s__cupriavidus respiraculi
326	k__bacteria	p__firmicutes	c__clostridia	o__clostridiales	f__lachnospiraceae	g__blautia	s__ruminococcus gnavus
327	k__bacteria	p__actinobacteria	c__actinobacteria	o__actinomycetales	f__microbacteriaceae	g__candidatus rhodoluna	s__candidatus rhodoluna lacicola
328	k__bacteria	p__bacteroidetes	c__sphingobacteriia	o__sphingobacteriales	f__saprospiraceae	g__haliscomenobacter	s__haliscomenobacter spp.
329	k__bacteria	p__bacteroidetes	c__sphingobacteriia	o__sphingobacteriales	f__sphingobacteriaceae	g__mucilaginibacter	s__mucilaginibacter sp.
330	k__bacteria	p__proteobacteria	c__alphaproteobacteria	o__rhizobiales	f__beijerinckiaceae	g__chelatococcus	s__chelatococcus spp.
331	k__bacteria	p__firmicutes	c__clostridia	o__clostridiales	f__lachnospiraceae	g__lachnoclostridium	s__clostridium saccharolyticum
333	k__bacteria	p__actinobacteria	c__actinobacteria	o__actinomycetales	f__williamsiaceae	g__williamsia	s__williamsia muralis
334	k__bacteria	p__cyanobacteria	c__cyanobacteria	o__oscillatoriales	f__oscillatoriales	g__halospirulina	s__halospirulina sp.
335	k__bacteria	p__proteobacteria	c__deltaproteobacteria	o__desulfovibrionales	f__desulfovibrionaceae	g__desulfovibrio	s__desulfovibrio spp.
336	k__bacteria	p__proteobacteria	c__alphaproteobacteria	o__rhodospirillales	f__acetobacteraceae	g__roseomonas	s__roseomonas lacus
337	k__bacteria	p__proteobacteria	c__alphaproteobacteria	o__rhodospirillales	f__acetobacteraceae	g__belnapia	s__belnapia spp.
338	k__bacteria	p__bacteroidetes	c__bacteroidia	o__bacteroidales	f__rikenellaceae	g__alistipes	s__alistipes spp.
339	k__bacteria	p__proteobacteria	c__alphaproteobacteria	o__rhodobacterales	f__rhodobacteraceae	g__rubellimicrobium	s__rubellimicrobium spp.
340	k__bacteria	p__proteobacteria	c__alphaproteobacteria	o__rhodospirillales	f__acetobacteraceae	g__roseomonas	s__muricoccus sp.
341	k__bacteria	p__proteobacteria	c__alphaproteobacteria	o__alphaproteobacteria	f__alphaproteobacteria	g__candidatus monilibacter	s__candidatus monilibacter batavus
342	k__bacteria	p__actinobacteria	c__actinobacteria	o__actinomycetales	f__nakamurellaceae	g__nakamurella	s__nakamurella multipartita
343	k__bacteria	p__proteobacteria	c__betaproteobacteria	o__rhodocyclales	f__rhodocyclaceae	g__sulfurisoma	s__sulfurisoma sediminicola
344	k__bacteria	p__proteobacteria	c__gammaproteobacteria	o__xanthomonadales	f__sinobacteraceae	g__steroidobacter	s__steroidobacter spp.
345	k__bacteria	p__proteobacteria	c__alphaproteobacteria	o__sphingomonadales	f__sphingomonadaceae	g__novosphingobium	s__novosphingobium spp.
347	k__bacteria	p__firmicutes	c__clostridia	o__clostridiales	f__clostridiaceae	g__clostridium	s__clostridium spp.
348	k__bacteria	p__bacteroidetes	c__bacteroidia	o__bacteroidales	f__porphyromonadaceae	g__parabacteroides	s__parabacteroides spp.
349	k__bacteria	p__bacteroidetes	c__sphingobacteriia	o__sphingobacteriales	f__sphingobacteriaceae	g__solitalea	s__solitalea canadensis
350	k__bacteria	p__proteobacteria	c__alphaproteobacteria	o__sphingomonadales	f__sphingomonadaceae	g__novosphingobium	s__novosphingobium sp.
351	k__bacteria	p__proteobacteria	c__alphaproteobacteria	o__sphingomonadales	f__sphingomonadaceae	g__sphingobium	s__sphingobium sp.
352	k__bacteria	p__firmicutes	c__clostridia	o__clostridiales	f__clostridiaceae	g__clostridium	s__clostridium sp.
353	k__bacteria	p__proteobacteria	c__betaproteobacteria	o__burkholderiales	f__comamonadaceae	g__hydrogenophaga	s__hydrogenophaga spp.
354	k__bacteria	p__firmicutes	c__clostridia	o__clostridiales	f__clostridiaceae	g__clostridium	s__clostridium spp.
355	k__bacteria	p__actinobacteria	c__actinobacteria	o__coriobacteriales	f__coriobacteriaceae	g__adlercreutzia	s__adlercreutzia equolifaciens
356	k__bacteria	p__bacteroidetes	c__bacteroidia	o__bacteroidales	f__porphyromonadaceae	g__parabacteroides	s__parabacteroides merdae
357	k__bacteria	p__chloroflexi	c__anaerolineae	o__anaerolineales	f__anaerolineaceae	g__bellilinea	s__bellilinea spp.
358	k__bacteria	p__firmicutes	c__bacilli	o__bacillales	f__bacillaceae	g__bacillus	s__bacillus szutsauensis
359	k__bacteria	p__actinobacteria	c__actinobacteria	o__rubrobacterales	f__rubrobacteraceae	g__rubrobacter	s__rubrobacter spp.
360	k__bacteria	p__proteobacteria	c__alphaproteobacteria	o__sphingomonadales	f__sphingomonadaceae	g__sphingopyxis	s__sphingopyxis alaskensis
361	k__bacteria	p__proteobacteria	c__alphaproteobacteria	o__rhizobiales	f__rhizobiaceae	g__rhizobium	s__rhizobium spp.
362	k__bacteria	p__proteobacteria	c__deltaproteobacteria	o__desulfobacterales	f__desulfobacteraceae	g__desulfofaba	s__desulfofaba spp.
363	k__bacteria	p__proteobacteria	c__betaproteobacteria	o__burkholderiales	f__comamonadaceae	g__acidovorax	s__acidovorax temperans
364	k__bacteria	p__proteobacteria	c__alphaproteobacteria	o__rhizobiales	f__hyphomicrobiaceae	g__rhodomicrobium	s__rhodomicrobium spp.
365	k__bacteria	p__actinobacteria	c__actinobacteria	o__actinomycetales	f__micrococcaceae	g__arthrobacter	s__arthrobacter spp.
366	k__bacteria	p__firmicutes	c__negativicutes	o__selenomonadales	f__acidaminococcaceae	g__phascolarctobacterium	s__phascolarctobacterium spp.
367	k__bacteria	p__bacteroidetes	c__cytophagia	o__cytophagales	f__cytophagaceae	g__flexibacter	s__flexibacter spp.
368	k__bacteria	p__firmicutes	c__clostridia	o__clostridiales	f__peptoniphilaceae	g__peptoniphilus	s__peptoniphilus asaccharolyticus
369	k__bacteria	p__proteobacteria	c__deltaproteobacteria	o__syntrophobacterales	f__syntrophaceae	g__desulfomonile	s__desulfomonile tiedjei
370	k__bacteria	p__actinobacteria	c__actinobacteria	o__actinomycetales	f__nocardioidaceae	g__nocardioides	s__nocardioides sp.
371	k__bacteria	p__actinobacteria	c__actinobacteria	o__solirubrobacterales	f__solirubrobacteraceae	g__solirubrobacter	s__solirubrobacter sp.
372	k__bacteria	p__bacteroidetes	c__bacteroidia	o__bacteroidales	f__rikenellaceae	g__alistipes	s__alistipes putredinis
373	k__bacteria	p__bacteroidetes	c__sphingobacteriia	o__sphingobacteriales	f__sphingobacteriaceae	g__sphingobacterium	s__sphingobacterium spp.
374	k__bacteria	p__actinobacteria	c__actinobacteria	o__solirubrobacterales	f__conexibacteraceae	g__conexibacter	s__conexibacter spp.
375	k__bacteria	p__proteobacteria	c__gammaproteobacteria	o__chromatiales	f__ectothiorhodospiraceae	g__alkalilimnicola	s__alkalilimnicola spp.
376	k__bacteria	p__firmicutes	c__clostridia	o__clostridiales	f__lachnospiraceae	g__blautia	s__[ruminococcus] torques
377	k__bacteria	p__proteobacteria	c__alphaproteobacteria	o__sphingomonadales	f__sphingomonadaceae	g__sphingobium	s__sphingobium yanoikuyae
378	k__bacteria	p__nitrospirae	c__nitrospira	o__nitrospirales	f__nitrospiraceae	g__nitrospira	s__nitrospira spp.
379	k__bacteria	p__proteobacteria	c__alphaproteobacteria	o__rhizobiales	f__rhizobiaceae	g__rhizobium	s__rhizobium tropici
380	k__bacteria	p__bacteroidetes	c__cytophagia	o__cytophagales	f__cytophagaceae	g__pontibacter	s__pontibacter sp.
382	k__bacteria	p__firmicutes	c__bacilli	o__bacillales	f__thermoactinomycetaceae	g__thermoactinomyces	s__thermoactinomyces intermedius
383	k__bacteria	p__firmicutes	c__negativicutes	o__selenomonadales	f__veillonellaceae	g__megasphaera	s__megasphaera elsdenii
384	k__bacteria	p__firmicutes	c__clostridia	o__clostridiales	f__clostridiaceae	g__clostridium	s__clostridium spp.
385	k__bacteria	p__bacteroidetes	c__cytophagia	o__cytophagales	f__cytophagaceae	g__cytophaga	s__cytophaga spp.
386	k__bacteria	p__actinobacteria	c__actinobacteria	o__actinomycetales	f__pseudonocardiaceae	g__amycolatopsis	s__amycolatopsis halotolerans
387	k__bacteria	p__firmicutes	c__bacilli	o__bacillales	f__paenibacillaceae	g__paenibacillus	s__paenibacillus lautus
388	k__bacteria	p__verrucomicrobia	c__opitutae	o__opitutales	f__opitutaceae	g__opitutus	s__opitutus spp.
389	k__bacteria	p__proteobacteria	c__alphaproteobacteria	o__rhodospirillales	f__acetobacteraceae	g__roseomonas	s__roseomonas spp.
390	k__bacteria	p__firmicutes	c__erysipelotrichia	o__erysipelotrichales	f__erysipelotrichaceae	g__turicibacter	s__turicibacter spp.
391	k__bacteria	p__bacteroidetes	c__cytophagia	o__cytophagales	f__cytophagaceae	g__runella	s__runella spp.
392	k__bacteria	p__bacteroidetes	c__sphingobacteriia	o__sphingobacteriales	f__saprospiraceae	g__haliscomenobacter	s__haliscomenobacter spp.
393	k__bacteria	p__planctomycetes	c__planctomycetia	o__planctomycetales	f__planctomycetaceae	g__rhodopirellula	s__rhodopirellula spp.
394	k__bacteria	p__firmicutes	c__bacilli	o__lactobacillales	f__aerococcaceae	g__facklamia	s__facklamia sp.
395	k__bacteria	p__gemmatimonadetes	c__gemmatimonadetes	o__gemmatimonadales	f__gemmatimonadaceae	g__gemmatimonas	s__gemmatimonas spp.
396	k__bacteria	p__bacteroidetes	c__bacteroidia	o__bacteroidales	f__bacteroidaceae	g__bacteroides	s__bacteroides spp.
397	k__bacteria	p__proteobacteria	c__betaproteobacteria	o__burkholderiales	f__alcaligenaceae	g__alcaligenes	s__alcaligenes faecalis
399	k__bacteria	p__firmicutes	c__negativicutes	o__selenomonadales	f__veillonellaceae	g__megamonas	s__megamonas spp.
400	k__bacteria	p__proteobacteria	c__betaproteobacteria	o__burkholderiales	f__oxalobacteraceae	g__massilia	s__massilia timonae
401	k__bacteria	p__firmicutes	c__clostridia	o__thermoanaerobacterales	f__thermoanaerobacteraceae	g__moorella	s__moorella perchloratireducens
402	k__bacteria	p__cyanobacteria	c__cyanobacteria	o__prochlorales	f__prochlorococcaceae	g__prochlorococcus	s__prochlorococcus spp.
403	k__bacteria	p__proteobacteria	c__betaproteobacteria	o__methylophilales	f__methylophilaceae	g__methylobacillus	s__methylobacillus spp.
404	k__bacteria	p__proteobacteria	c__alphaproteobacteria	o__sphingomonadales	f__sphingomonadaceae	g__sphingomonas	s__sphingomonas spp.
405	k__bacteria	p__bacteroidetes	c__sphingobacteriia	o__sphingobacteriales	f__chitinophagaceae	g__lacibacter	s__lacibacter sp.
406	k__bacteria	p__proteobacteria	c__deltaproteobacteria	o__bdellovibrionales	f__bacteriovoracaceae	g__peredibacter	s__peredibacter starrii
407	k__bacteria	p__firmicutes	c__bacilli	o__lactobacillales	f__carnobacteriaceae	g__atopostipes	s__atopostipes spp.
408	k__bacteria	p__proteobacteria	c__alphaproteobacteria	o__rhodospirillales	f__acetobacteraceae	g__paracraurococcus	s__paracraurococcus spp.
409	k__bacteria	p__proteobacteria	c__alphaproteobacteria	o__rhizobiales	f__bradyrhizobiaceae	g__rhodopseudomonas	s__rhodopseudomonas spp.
410	k__bacteria	p__bacteroidetes	c__bacteroidia	o__bacteroidales	f__porphyromonadaceae	g__barnesiella	s__barnesiella spp.
411	k__bacteria	p__proteobacteria	c__deltaproteobacteria	o__desulfovibrionales	f__desulfomicrobiaceae	g__desulfomicrobium	s__desulfomicrobium spp.
413	k__bacteria	p__proteobacteria	c__gammaproteobacteria	o__pseudomonadales	f__pseudomonadaceae	g__cellvibrio	s__cellvibrio ostraviensis
414	k__bacteria	p__proteobacteria	c__gammaproteobacteria	o__thiotrichales	f__piscirickettsiaceae	g__methylophaga	s__methylophaga spp.
415	k__bacteria	p__proteobacteria	c__betaproteobacteria	o__burkholderiales	f__oxalobacteraceae	g__herbaspirillum	s__herbaspirillum spp.
416	k__bacteria	p__proteobacteria	c__betaproteobacteria	o__rhodocyclales	f__rhodocyclaceae	g__propionivibrio	s__propionivibrio spp.
417	k__bacteria	p__bacteroidetes	c__sphingobacteriia	o__sphingobacteriales	f__chitinophagaceae	g__lacibacter	s__lacibacter spp.
418	k__bacteria	p__actinobacteria	c__actinobacteria	o__rubrobacterales	f__rubrobacteraceae	g__rubrobacter	s__rubrobacter spp.
419	k__bacteria	p__proteobacteria	c__alphaproteobacteria	o__rhizobiales	f__rhizobiaceae	g__neorhizobium	s__rhizobium huautlense
420	k__bacteria	p__proteobacteria	c__alphaproteobacteria	o__rhizobiales	f__hyphomicrobiaceae	g__rhodoplanes	s__rhodoplanes spp.
421	k__bacteria	p__firmicutes	c__clostridia	o__clostridiales	f__ruminococcaceae	g__ruminococcus	s__ruminococcus spp.
423	k__bacteria	p__bacteroidetes	c__bacteroidia	o__bacteroidales	f__porphyromonadaceae	g__porphyromonas	s__porphyromonas spp.
424	k__bacteria	p__proteobacteria	c__alphaproteobacteria	o__rhodobacterales	f__rhodobacteraceae	g__rubellimicrobium	s__rubellimicrobium spp.
425	k__bacteria	p__firmicutes	c__negativicutes	o__selenomonadales	f__acidaminococcaceae	g__acidaminococcus	s__acidaminococcus intestini
426	k__bacteria	p__firmicutes	c__bacilli	o__bacillales	f__alicyclobacillaceae	g__tumebacillus	s__tumebacillus spp.
427	k__bacteria	p__bacteroidetes	c__sphingobacteriia	o__sphingobacteriales	f__sphingobacteriaceae	g__solitalea	s__solitalea koreensis
428	k__bacteria	p__proteobacteria	c__gammaproteobacteria	o__alteromonadales	f__shewanellaceae	g__shewanella	s__shewanella putrefaciens
429	k__bacteria	p__bacteroidetes	c__sphingobacteriia	o__sphingobacteriales	f__chitinophagaceae	g__chitinophaga	s__chitinophaga pinensis
430	k__bacteria	p__proteobacteria	c__betaproteobacteria	o__rhodocyclales	f__rhodocyclaceae	g__azospira	s__azospira oryzae
431	k__bacteria	p__firmicutes	c__clostridia	o__clostridiales	f__clostridiaceae	g__clostridium	s__clostridium spp.
432	k__bacteria	p__bacteroidetes	c__cytophagia	o__cytophagales	f__cytophagaceae	g__cytophaga	s__cytophaga spp.
433	k__bacteria	p__actinobacteria	c__actinobacteria	o__coriobacteriales	f__coriobacteriaceae	g__eggerthella	s__eggerthella sp.
434	k__bacteria	p__proteobacteria	c__gammaproteobacteria	o__thiotrichales	f__thiotrichaceae	g__thiothrix	s__thiothrix eikelboomii
435	k__bacteria	p__firmicutes	c__clostridia	o__clostridiales	f__eubacteriaceae	g__eubacterium	s__eubacterium spp.
436	k__bacteria	p__bacteroidetes	c__sphingobacteriia	o__sphingobacteriales	f__chitinophagaceae	g__chitinophaga	s__chitinophaga pinensis
438	k__bacteria	p__bacteroidetes	c__sphingobacteriia	o__sphingobacteriales	f__chitinophagaceae	g__terrimonas	s__terrimonas spp.
439	k__bacteria	p__cyanobacteria	c__oscillatoriophycideae	o__chroococcales	f__cyanobacteriaceae	g__cyanobacterium	s__cyanobacterium spp.
440	k__bacteria	p__proteobacteria	c__deltaproteobacteria	o__myxococcales	f__polyangiaceae	g__chondromyces	s__chondromyces spp.
441	k__bacteria	p__proteobacteria	c__betaproteobacteria	o__burkholderiales	f__burkholderiales	g__aquabacterium	s__aquabacterium sp.
442	k__bacteria	p__proteobacteria	c__alphaproteobacteria	o__rhizobiales	f__brucellaceae	g__brucella	s__brucella spp.
443	k__bacteria	p__bacteroidetes	c__sphingobacteriia	o__sphingobacteriales	f__sphingobacteriaceae	g__pedobacter	s__pedobacter spp.
444	k__bacteria	p__firmicutes	c__bacilli	o__lactobacillales	f__leuconostocaceae	g__leuconostoc	s__leuconostoc gelidum
445	k__bacteria	p__bacteroidetes	c__bacteroidia	o__bacteroidales	f__bacteroidaceae	g__bacteroides	s__bacteroides acidifaciens
446	k__bacteria	p__firmicutes	c__bacilli	o__lactobacillales	f__carnobacteriaceae	g__carnobacterium	s__carnobacterium maltaromaticum
447	k__bacteria	p__actinobacteria	c__thermoleophilia	o__thermoleophilales	f__thermoleophilaceae	g__thermoleophilum	s__thermoleophilum spp.
448	k__bacteria	p__proteobacteria	c__alphaproteobacteria	o__rhodobacterales	f__rhodobacteraceae	g__tetracoccus	s__tetracoccus cechii
449	k__bacteria	p__firmicutes	c__clostridia	o__clostridiales	f__clostridiales family xiii. incertae sedis	g__anaerovorax	s__anaerovorax spp.
450	k__bacteria	p__bacteroidetes	c__bacteroidia	o__bacteroidales	f__porphyromonadaceae	g__barnesiella	s__barnesiella viscericola
452	k__bacteria	p__planctomycetes	c__planctomycetia	o__planctomycetales	f__planctomycetaceae	g__pirellula	s__pirellula spp.
454	k__bacteria	p__verrucomicrobia	c__verrucomicrobiae	o__verrucomicrobiales	f__verrucomicrobiaceae	g__akkermansia	s__akkermansia muciniphila
455	k__bacteria	p__firmicutes	c__bacilli	o__bacillales	f__paenibacillaceae	g__paenibacillus	s__paenibacillus barengoltzii
456	k__bacteria	p__proteobacteria	c__gammaproteobacteria	o__oceanospirillales	f__alcanivoracaceae	g__alcanivorax	s__alcanivorax sp.
457	k__bacteria	p__proteobacteria	c__alphaproteobacteria	o__rhizobiales	f__bradyrhizobiaceae	g__bradyrhizobium	s__bradyrhizobium sp.
458	k__bacteria	p__proteobacteria	c__gammaproteobacteria	o__xanthomonadales	f__sinobacteraceae	g__steroidobacter	s__steroidobacter spp.
459	k__bacteria	p__firmicutes	c__negativicutes	o__selenomonadales	f__acidaminococcaceae	g__phascolarctobacterium	s__phascolarctobacterium spp.
460	k__bacteria	p__proteobacteria	c__alphaproteobacteria	o__caulobacterales	f__caulobacteraceae	g__caulobacter	s__caulobacter vibrioides
461	k__bacteria	p__bacteroidetes	c__sphingobacteriia	o__sphingobacteriales	f__saprospiraceae	g__lewinella	s__lewinella spp.
462	k__bacteria	p__proteobacteria	c__alphaproteobacteria	o__caulobacterales	f__caulobacteraceae	g__phenylobacterium	s__phenylobacterium spp.
463	k__bacteria	p__proteobacteria	c__gammaproteobacteria	o__xanthomonadales	f__sinobacteraceae	g__steroidobacter	s__steroidobacter spp.
464	k__bacteria	p__proteobacteria	c__alphaproteobacteria	o__caulobacterales	f__caulobacteraceae	g__phenylobacterium	s__phenylobacterium spp.
465	k__bacteria	p__cyanobacteria	c__cyanobacteria	o__pleurocapsales	f__pleurocapsales	g__chroococcidiopsis	s__chroococcidiopsis spp.
466	k__bacteria	p__proteobacteria	c__gammaproteobacteria	o__xanthomonadales	f__xanthomonadaceae	g__thermomonas	s__thermomonas brevis
467	k__bacteria	p__planctomycetes	c__planctomycetia	o__planctomycetales	f__planctomycetaceae	g__pirellula	s__pirellula sp.
468	k__bacteria	p__proteobacteria	c__deltaproteobacteria	o__desulfuromonadales	f__pelobacteraceae	g__pelobacter	s__pelobacter spp.
469	k__bacteria	p__proteobacteria	c__betaproteobacteria	o__rhodocyclales	f__rhodocyclaceae	g__thauera	s__thauera spp.
470	k__bacteria	p__actinobacteria	c__actinobacteria	o__acidimicrobiales	f__iamiaceae	g__iamia	s__iamia spp.
471	k__bacteria	p__proteobacteria	c__alphaproteobacteria	o__rhizobiales	f__rhizobiaceae	g__sinorhizobium	s__sinorhizobium spp.
472	k__bacteria	p__proteobacteria	c__betaproteobacteria	o__rhodocyclales	f__rhodocyclaceae	g__zoogloea	s__zoogloea ramigera
473	k__bacteria	p__proteobacteria	c__deltaproteobacteria	o__syntrophobacterales	f__syntrophaceae	g__syntrophus	s__syntrophus spp.
474	k__bacteria	p__proteobacteria	c__gammaproteobacteria	o__enterobacteriales	f__enterobacteriaceae	g__shigella	s__shigella sonnei
475	k__bacteria	p__proteobacteria	c__alphaproteobacteria	o__rhodospirillales	f__acetobacteraceae	g__roseomonas	s__roseomonas spp.
476	k__bacteria	p__verrucomicrobia	c__opitutae	o__opitutales	f__opitutaceae	g__opitutus	s__opitutus sp.
477	k__bacteria	p__actinobacteria	c__actinobacteria	o__actinomycetales	f__nocardioidaceae	g__actinopolymorpha	s__actinopolymorpha pittospori
478	k__bacteria	p__proteobacteria	c__alphaproteobacteria	o__rhodospirillales	f__acetobacteraceae	g__stella	s__stella spp.
479	k__bacteria	p__bacteroidetes	c__cytophagia	o__cytophagales	f__cytophagaceae	g__adhaeribacter	s__adhaeribacter spp.
480	k__bacteria	p__firmicutes	c__bacilli	o__bacillales	f__bacillaceae	g__bacillus	s__bacillus sp.
481	k__bacteria	p__actinobacteria	c__actinobacteria	o__actinomycetales	f__micrococcaceae	g__rothia	s__rothia sp.
482	k__bacteria	p__acidobacteria	c__solibacteres	o__solibacterales	f__solibacteraceae	g__candidatus solibacter	s__uncultured candidatus solibacter sp.
483	k__bacteria	p__proteobacteria	c__betaproteobacteria	o__rhodocyclales	f__rhodocyclaceae	g__zoogloea	s__zoogloea resiniphila
484	k__bacteria	p__proteobacteria	c__alphaproteobacteria	o__rhodospirillales	f__rhodospirillaceae	g__novispirillum	s__novispirillum sp.
485	k__bacteria	p__proteobacteria	c__alphaproteobacteria	o__sphingomonadales	f__erythrobacteraceae	g__altererythrobacter	s__altererythrobacter luteolus
486	k__bacteria	p__actinobacteria	c__actinobacteria	o__rubrobacterales	f__rubrobacteraceae	g__rubrobacter	s__rubrobacter spp.
487	k__bacteria	p__chloroflexi	c__anaerolineae	o__anaerolineales	f__anaerolineaceae	g__longilinea	s__longilinea spp.
488	k__bacteria	p__nitrospirae	c__nitrospira	o__nitrospirales	f__nitrospiraceae	g__nitrospira	s__nitrospira spp.
489	k__bacteria	p__actinobacteria	c__actinobacteria	o__actinomycetales	f__microbacteriaceae	g__frigoribacterium	s__frigoribacterium sp.
490	k__bacteria	p__bacteroidetes	c__sphingobacteriia	o__sphingobacteriales	f__sphingobacteriaceae	g__pedobacter	s__pedobacter spp.
491	k__bacteria	p__proteobacteria	c__alphaproteobacteria	o__rhodospirillales	f__acetobacteraceae	g__roseomonas	s__roseomonas sp.
492	k__bacteria	p__proteobacteria	c__epsilonproteobacteria	o__campylobacterales	f__campylobacteraceae	g__sulfurospirillum	s__thermobaculum sp.
493	k__bacteria	p__proteobacteria	c__alphaproteobacteria	o__rhodobacterales	f__rhodobacteraceae	g__paenirhodobacter	s__paenirhodobacter enshiensis
494	k__bacteria	p__firmicutes	c__clostridia	o__clostridiales	f__lachnospiraceae	g__lachnoclostridium	s__clostridium glycyrrhizinilyticum
495	k__bacteria	p__fibrobacteres	c__fibrobacteria	o__fibrobacterales	f__fibrobacteraceae	g__fibrobacter	s__fibrobacter succinogenes
496	k__bacteria	p__actinobacteria	c__actinobacteria	o__actinomycetales	f__streptomycetaceae	g__streptomyces	s__streptomyces varius
497	k__bacteria	p__proteobacteria	c__alphaproteobacteria	o__rhodospirillales	f__acetobacteraceae	g__rhodovastum	s__rhodovastum spp.
498	k__bacteria	p__armatimonadetes	c__fimbriimonadia	o__fimbriimonadales	f__fimbriimonadaceae	g__fimbriimonas	s__fimbriimonas ginsengisoli
499	k__bacteria	p__proteobacteria	c__alphaproteobacteria	o__sphingomonadales	f__erythrobacteraceae	g__erythrobacter	s__erythrobacter sp.
500	k__bacteria	p__actinobacteria	c__actinobacteria	o__actinomycetales	f__dietziaceae	g__dietzia	s__dietzia maris
501	k__bacteria	p__chloroflexi	c__anaerolineae	o__anaerolineales	f__anaerolineaceae	g__levilinea	s__levilinea spp.
502	k__bacteria	p__acidobacteria	c__solibacteres	o__solibacterales	f__solibacteraceae	g__candidatus solibacter	s__uncultured candidatus solibacter sp.
503	k__bacteria	p__proteobacteria	c__betaproteobacteria	o__burkholderiales	f__burkholderiaceae	g__burkholderia	s__burkholderia spp.
504	k__bacteria	p__firmicutes	c__clostridia	o__clostridiales	f__ruminococcaceae	g__ruminiclostridium	s__clostridium hungatei
505	k__bacteria	p__firmicutes	c__clostridia	o__clostridiales	f__clostridiales family xi. incertae sedis	g__sedimentibacter	s__sedimentibacter spp.
506	k__bacteria	p__proteobacteria	c__alphaproteobacteria	o__rhizobiales	f__phyllobacteriaceae	g__mesorhizobium	s__mesorhizobium plurifarium
507	k__bacteria	p__chlorobi	c__chlorobia	o__chlorobiales	f__chlorobiaceae	g__chlorobium	s__chlorobium spp.
508	k__bacteria	p__cyanobacteria	c__cyanobacteria	o__nostocales	f__scytonemataceae	g__brasilonema	s__brasilonema terrestre
509	k__bacteria	p__acidobacteria	c__acidobacteriia	o__acidobacteriales	f__acidobacteriaceae	g__acidobacterium	s__acidobacterium spp.
510	k__bacteria	p__cyanobacteria	c__cyanobacteria	o__prochlorales	f__prochlorococcaceae	g__prochlorococcus	s__prochlorococcus spp.
512	k__bacteria	p__bacteroidetes	c__sphingobacteriia	o__sphingobacteriales	f__chitinophagaceae	g__chitinophaga	s__chitinophaga pinensis
513	k__bacteria	p__proteobacteria	c__alphaproteobacteria	o__rhizobiales	f__bradyrhizobiaceae	g__bosea	s__bosea sp.
514	k__bacteria	p__proteobacteria	c__alphaproteobacteria	o__caulobacterales	f__caulobacteraceae	g__brevundimonas	s__brevundimonas diminuta
515	k__bacteria	p__proteobacteria	c__betaproteobacteria	o__burkholderiales	f__comamonadaceae	g__brachymonas	s__brachymonas denitrificans
516	k__bacteria	p__cyanobacteria	c__cyanobacteria	o__prochlorales	f__prochlorococcaceae	g__prochlorococcus	s__prochlorococcus spp.
517	k__bacteria	p__proteobacteria	c__alphaproteobacteria	o__sphingomonadales	f__sphingomonadaceae	g__sphingomonas	s__sphingomonas sp.
518	k__bacteria	p__bacteroidetes	c__sphingobacteriia	o__sphingobacteriales	f__chitinophagaceae	g__niabella	s__niabella sp.
519	k__bacteria	p__proteobacteria	c__gammaproteobacteria	o__alteromonadales	f__alteromonadaceae	g__marinobacter	s__marinobacter sp.
520	k__bacteria	p__verrucomicrobia	c__verrucomicrobiae	o__verrucomicrobiales	f__verrucomicrobiaceae	g__prosthecobacter	s__prosthecobacter debontii
521	k__bacteria	p__proteobacteria	c__betaproteobacteria	o__nitrosomonadales	f__nitrosomonadaceae	g__nitrosovibrio	s__nitrosovibrio spp.
522	k__bacteria	p__firmicutes	c__clostridia	o__clostridiales	f__clostridiales family xi. incertae sedis	g__sedimentibacter	s__sedimentibacter spp.
523	k__bacteria	p__proteobacteria	c__alphaproteobacteria	o__sphingomonadales	f__sphingomonadaceae	g__sphingomonas	s__sphingomonas wittichii
525	k__bacteria	p__chloroflexi	c__anaerolineae	o__anaerolineales	f__anaerolineaceae	g__bellilinea	s__bellilinea spp.
526	k__bacteria	p__proteobacteria	c__gammaproteobacteria	o__gammaproteobacteria	f__gammaproteobacteria	g__spongiibacter	s__spongiibacter sp.
527	k__bacteria	p__firmicutes	c__bacilli	o__lactobacillales	f__streptococcaceae	g__lactococcus	s__lactococcus lactis
528	k__bacteria	p__verrucomicrobia	c__verrucomicrobiae	o__verrucomicrobiales	f__verrucomicrobiaceae	g__verrucomicrobium	s__verrucomicrobium spp.
529	k__bacteria	p__planctomycetes	c__planctomycetia	o__planctomycetales	f__planctomycetaceae	g__planctomyces	s__planctomyces brasiliensis
530	k__bacteria	p__bacteroidetes	c__sphingobacteriia	o__sphingobacteriales	f__chitinophagaceae	g__chitinophaga	s__chitinophaga spp.
532	k__bacteria	p__proteobacteria	c__deltaproteobacteria	o__syntrophobacterales	f__syntrophaceae	g__smithella	s__smithella spp.
533	k__bacteria	p__actinobacteria	c__actinobacteria	o__actinomycetales	f__dietziaceae	g__dietzia	s__dietzia papillomatosis
534	k__bacteria	p__firmicutes	c__clostridia	o__clostridiales	f__clostridiaceae	g__clostridium	s__clostridium sp.
535	k__bacteria	p__firmicutes	c__clostridia	o__clostridiales	f__lachnospiraceae	g__blautia	s__ruminococcus obeum
536	k__bacteria	p__planctomycetes	c__planctomycetia	o__planctomycetales	f__planctomycetaceae	g__pirellula	s__pirellula spp.
537	k__bacteria	p__proteobacteria	c__deltaproteobacteria	o__desulfuromonadales	f__geobacteraceae	g__geobacter	s__geobacter spp.
538	k__bacteria	p__bacteroidetes	c__sphingobacteriia	o__sphingobacteriales	f__chitinophagaceae	g__filimonas	s__filimonas sp.
539	k__bacteria	p__proteobacteria	c__alphaproteobacteria	o__rhizobiales	f__rhizobiaceae	g__rhizobium	s__rhizobium spp.
540	k__bacteria	p__actinobacteria	c__actinobacteria	o__solirubrobacterales	f__conexibacteraceae	g__conexibacter	s__conexibacter spp.
541	k__bacteria	p__firmicutes	c__bacilli	o__bacillales	f__bacillaceae	g__bacillus	s__bacillus herbersteinensis
542	k__bacteria	p__bacteroidetes	c__sphingobacteriia	o__sphingobacteriales	f__chitinophagaceae	g__chitinophaga	s__chitinophaga spp.
543	k__bacteria	p__bacteroidetes	c__bacteroidia	o__bacteroidales	f__bacteroidaceae	g__bacteroides	s__bacteroides uniformis
544	k__bacteria	p__proteobacteria	c__alphaproteobacteria	o__rhodospirillales	f__acetobacteraceae	g__roseomonas	s__roseomonas spp.
545	k__bacteria	p__proteobacteria	c__alphaproteobacteria	o__rhizobiales	f__rhizobiaceae	g__rhizobium	s__rhizobium spp.
546	k__bacteria	p__bacteroidetes	c__flavobacteriia	o__flavobacteriales	f__flavobacteriaceae	g__flavobacterium	s__flavobacterium spp.
547	k__bacteria	p__actinobacteria	c__actinobacteria	o__solirubrobacterales	f__conexibacteraceae	g__conexibacter	s__conexibacter woesei
548	k__bacteria	p__bacteroidetes	c__bacteroidia	o__bacteroidales	f__bacteroidaceae	g__bacteroides	s__bacteroides spp.
549	k__bacteria	p__proteobacteria	c__betaproteobacteria	o__neisseriales	f__chromobacteriaceae	g__aquaspirillum	s__aquaspirillum sp.
552	k__bacteria	p__proteobacteria	c__alphaproteobacteria	o__rhodobacterales	f__rhodobacteraceae	g__rubellimicrobium	s__rubellimicrobium spp.
553	k__bacteria	p__proteobacteria	c__alphaproteobacteria	o__rhizobiales	f__phyllobacteriaceae	g__mesorhizobium	s__mesorhizobium spp.
556	k__bacteria	p__bacteroidetes	c__bacteroidia	o__bacteroidales	f__marinilabiliaceae	g__anaerophaga	s__anaerophaga spp.
557	k__bacteria	p__firmicutes	c__bacilli	o__lactobacillales	f__carnobacteriaceae	g__dolosigranulum	s__dolosigranulum pigrum
558	k__bacteria	p__chloroflexi	c__anaerolineae	o__anaerolineales	f__anaerolineaceae	g__bellilinea	s__bellilinea spp.
561	k__bacteria	p__chloroflexi	c__chloroflexia	o__chloroflexales	f__chloroflexaceae	g__chloroflexus	s__chloroflexus spp.
562	k__bacteria	p__proteobacteria	c__gammaproteobacteria	o__pseudomonadales	f__pseudomonadaceae	g__pseudomonas	s__pseudomonas spp.
563	k__bacteria	p__bacteroidetes	c__sphingobacteriia	o__sphingobacteriales	f__chitinophagaceae	g__terrimonas	s__terrimonas spp.
564	k__bacteria	p__gemmatimonadetes	c__gemmatimonadetes	o__gemmatimonadales	f__gemmatimonadaceae	g__gemmatimonas	s__gemmatimonas spp.
565	k__bacteria	p__proteobacteria	c__betaproteobacteria	o__rhodocyclales	f__rhodocyclaceae	g__denitratisoma	s__denitratisoma spp.
566	k__bacteria	p__firmicutes	c__clostridia	o__clostridiales	f__peptococcaceae	g__pelotomaculum	s__pelotomaculum spp.
567	k__bacteria	p__proteobacteria	c__betaproteobacteria	o__nitrosomonadales	f__nitrosomonadaceae	g__nitrosovibrio	s__nitrosovibrio spp.
568	k__bacteria	p__proteobacteria	c__deltaproteobacteria	o__myxococcales	f__kofleriaceae	g__haliangium	s__haliangium spp.
569	k__bacteria	p__proteobacteria	c__alphaproteobacteria	o__rhodobacterales	f__rhodobacteraceae	g__rhodobacter	s__rhodobacter sp.
570	k__bacteria	p__firmicutes	c__erysipelotrichia	o__erysipelotrichales	f__erysipelotrichaceae	g__turicibacter	s__turicibacter sanguinis
571	k__bacteria	p__proteobacteria	c__alphaproteobacteria	o__rhodobacterales	f__rhodobacteraceae	g__roseobacter	s__roseobacter spp.
572	k__bacteria	p__chloroflexi	c__anaerolineae	o__anaerolineales	f__anaerolineaceae	g__bellilinea	s__bellilinea spp.
573	k__bacteria	p__proteobacteria	c__alphaproteobacteria	o__sphingomonadales	f__sphingomonadaceae	g__sphingomonas	s__sphingomonas wittichii
574	k__bacteria	p__bacteroidetes	c__bacteroidia	o__bacteroidales	f__rikenellaceae	g__alistipes	s__alistipes sp.
575	k__bacteria	p__chloroflexi	c__anaerolineae	o__anaerolineales	f__anaerolineaceae	g__levilinea	s__levilinea spp.
576	k__bacteria	p__bacteroidetes	c__flavobacteriia	o__flavobacteriales	f__flavobacteriaceae	g__flavobacterium	s__flavobacterium spp.
577	k__bacteria	p__nitrospirae	c__nitrospira	o__nitrospirales	f__nitrospiraceae	g__leptospirillum	s__leptospirillum spp.
578	k__bacteria	p__bacteroidetes	c__bacteroidia	o__bacteroidales	f__prevotellaceae	g__prevotella	s__prevotella histicola
579	k__bacteria	p__actinobacteria	c__actinobacteria	o__actinomycetales	f__nocardioidaceae	g__marmoricola	s__marmoricola sp.
580	k__bacteria	p__bacteroidetes	c__sphingobacteriia	o__sphingobacteriales	f__chitinophagaceae	g__lacibacter	s__lacibacter sp.
581	k__bacteria	p__proteobacteria	c__deltaproteobacteria	o__desulfobacterales	f__desulfobacteraceae	g__desulfobacterium	s__desulfobacterium spp.
582	k__bacteria	p__proteobacteria	c__gammaproteobacteria	o__xanthomonadales	f__xanthomonadaceae	g__lysobacter	s__lysobacter spp.
583	k__bacteria	p__bacteroidetes	c__flavobacteriia	o__flavobacteriales	f__cryomorphaceae	g__crocinitomix	s__crocinitomix spp.
584	k__bacteria	p__bacteroidetes	c__bacteroidia	o__bacteroidales	f__bacteroidaceae	g__anaerorhabdus	s__anaerorhabdus spp.
586	k__bacteria	p__proteobacteria	c__alphaproteobacteria	o__rhodospirillales	f__acetobacteraceae	g__oleomonas	s__oleomonas sp.
587	k__bacteria	p__proteobacteria	c__gammaproteobacteria	o__chromatiales	f__chromatiaceae	g__halochromatium	s__halochromatium spp.
588	k__bacteria	p__bacteroidetes	c__bacteroidia	o__bacteroidales	f__bacteroidaceae	g__bacteroides	s__bacteroides spp.
589	k__bacteria	p__cyanobacteria	c__cyanobacteria	o__oscillatoriales	f__oscillatoriales	g__halospirulina	s__halospirulina sp.
590	k__bacteria	p__firmicutes	c__clostridia	o__clostridiales	f__clostridiaceae	g__clostridium	s__clostridium spp.
591	k__bacteria	p__proteobacteria	c__alphaproteobacteria	o__caulobacterales	f__caulobacteraceae	g__caulobacter	s__caulobacter spp.
592	k__bacteria	p__firmicutes	c__clostridia	o__clostridiales	f__clostridiales family xii. incertae sedis	g__acidaminobacter	s__acidaminobacter sp.
593	k__bacteria	p__firmicutes	c__clostridia	o__clostridiales	f__clostridiaceae	g__clostridium	s__clostridium spp.
594	k__bacteria	p__proteobacteria	c__alphaproteobacteria	o__sphingomonadales	f__sphingomonadaceae	g__kaistobacter	s__kaistobacter spp.
595	k__bacteria	p__firmicutes	c__erysipelotrichia	o__erysipelotrichales	f__erysipelotrichaceae	g__turicibacter	s__turicibacter spp.
596	k__bacteria	p__proteobacteria	c__betaproteobacteria	o__neisseriales	f__chromobacteriaceae	g__chromobacterium	s__chromobacterium haemolyticum
597	k__bacteria	p__actinobacteria	c__actinobacteria	o__actinomycetales	f__streptomycetaceae	g__streptomyces	s__streptomyces glaucescens
598	k__bacteria	p__proteobacteria	c__alphaproteobacteria	o__rhizobiales	f__methylobacteriaceae	g__methylobacterium	s__methylobacterium spp.
599	k__bacteria	p__bacteroidetes	c__bacteroidia	o__bacteroidales	f__marinilabiliaceae	g__anaerophaga	s__anaerophaga spp.
600	k__bacteria	p__bacteroidetes	c__sphingobacteriia	o__sphingobacteriales	f__chitinophagaceae	g__ferruginibacter	s__ferruginibacter spp.
601	k__bacteria	p__actinobacteria	c__actinobacteria	o__actinomycetales	f__pseudonocardiaceae	g__pseudonocardia	s__pseudonocardia kongjuensis
602	k__bacteria	p__bacteroidetes	c__sphingobacteriia	o__sphingobacteriales	f__saprospiraceae	g__lewinella	s__lewinella spp.
603	k__bacteria	p__proteobacteria	c__alphaproteobacteria	o__sphingomonadales	f__sphingomonadaceae	g__sphingomonas	s__sphingomonas spp.
604	k__bacteria	p__proteobacteria	c__alphaproteobacteria	o__rhizobiales	f__hyphomicrobiaceae	g__ancalomicrobium	s__ancalomicrobium spp.
605	k__bacteria	p__chloroflexi	c__anaerolineae	o__anaerolineales	f__anaerolineaceae	g__bellilinea	s__bellilinea spp.
607	k__bacteria	p__planctomycetes	c__planctomycetia	o__planctomycetales	f__planctomycetaceae	g__gemmata	s__gemmata spp.
608	k__bacteria	p__firmicutes	c__clostridia	o__clostridiales	f__clostridiaceae	g__clostridium	s__clostridium spp.
609	k__bacteria	p__proteobacteria	c__alphaproteobacteria	o__rhizobiales	f__rhizobiaceae	g__ensifer	s__ensifer sp.
610	k__bacteria	p__firmicutes	c__clostridia	o__clostridiales	f__clostridiaceae	g__clostridium	s__clostridium spp.
611	k__bacteria	p__bacteroidetes	c__cytophagia	o__cytophagales	f__cytophagaceae	g__adhaeribacter	s__adhaeribacter sp.
612	k__bacteria	p__proteobacteria	c__alphaproteobacteria	o__rhodospirillales	f__acetobacteraceae	g__roseomonas	s__roseomonas spp.
613	k__bacteria	p__firmicutes	c__clostridia	o__clostridiales	f__eubacteriaceae	g__eubacterium	s__eubacterium coprostanoligenes
615	k__bacteria	p__bacteroidetes	c__bacteroidia	o__bacteroidales	f__bacteroidaceae	g__anaerorhabdus	s__anaerorhabdus spp.
616	k__bacteria	p__proteobacteria	c__alphaproteobacteria	o__sphingomonadales	f__sphingomonadaceae	g__kaistobacter	s__kaistobacter spp.
617	k__bacteria	p__bacteroidetes	c__sphingobacteriia	o__sphingobacteriales	f__saprospiraceae	g__lewinella	s__lewinella spp.
618	k__bacteria	p__proteobacteria	c__alphaproteobacteria	o__caulobacterales	f__caulobacteraceae	g__phenylobacterium	s__phenylobacterium spp.
619	k__bacteria	p__bacteroidetes	c__cytophagia	o__cytophagales	f__cytophagaceae	g__flexibacter	s__flexibacter spp.
620	k__bacteria	p__firmicutes	c__bacilli	o__lactobacillales	f__streptococcaceae	g__streptococcus	s__streptococcus lutetiensis
621	k__bacteria	p__firmicutes	c__clostridia	o__clostridiales	f__clostridiaceae	g__clostridium	s__clostridium spp.
623	k__bacteria	p__proteobacteria	c__deltaproteobacteria	o__desulfuromonadales	f__geobacteraceae	g__geobacter	s__geobacter pelophilus
624	k__bacteria	p__firmicutes	c__clostridia	o__clostridiales	f__peptoniphilaceae	g__anaerococcus	s__anaerococcus tetradius
625	k__bacteria	p__fibrobacteres	c__fibrobacteria	o__fibrobacterales	f__fibrobacteraceae	g__fibrobacter	s__fibrobacter spp.
626	k__bacteria	p__proteobacteria	c__alphaproteobacteria	o__rhodospirillales	f__rhodospirillales	g__reyranella	s__reyranella massiliensis
627	k__bacteria	p__proteobacteria	c__betaproteobacteria	o__burkholderiales	f__burkholderiaceae	g__burkholderia	s__burkholderia spp.
628	k__bacteria	p__bacteroidetes	c__cytophagia	o__cytophagales	f__cytophagaceae	g__cytophaga	s__cytophaga spp.
629	k__bacteria	p__proteobacteria	c__betaproteobacteria	o__rhodocyclales	f__rhodocyclaceae	g__azoarcus	s__azoarcus spp.
630	k__bacteria	p__firmicutes	c__negativicutes	o__selenomonadales	f__veillonellaceae	g__negativicoccus	s__negativicoccus sp.
631	k__bacteria	p__proteobacteria	c__gammaproteobacteria	o__chromatiales	f__halothiobacillaceae	g__halothiobacillus	s__halothiobacillus sp.
632	k__bacteria	p__actinobacteria	c__actinobacteria	o__actinomycetales	f__mycobacteriaceae	g__mycobacterium	s__mycobacterium spp.
633	k__bacteria	p__actinobacteria	c__actinobacteria	o__solirubrobacterales	f__conexibacteraceae	g__conexibacter	s__conexibacter spp.
634	k__bacteria	p__proteobacteria	c__gammaproteobacteria	o__xanthomonadales	f__xanthomonadaceae	g__pseudoxanthomonas	s__pseudoxanthomonas sp.
636	k__bacteria	p__proteobacteria	c__alphaproteobacteria	o__rhodospirillales	f__acetobacteraceae	g__stella	s__stella spp.
637	k__bacteria	p__bacteroidetes	c__bacteroidia	o__bacteroidales	f__bacteroidaceae	g__bacteroides	s__bacteroides acidifaciens
638	k__bacteria	p__actinobacteria	c__actinobacteria	o__solirubrobacterales	f__conexibacteraceae	g__conexibacter	s__conexibacter spp.
640	k__bacteria	p__proteobacteria	c__gammaproteobacteria	o__chromatiales	f__chromatiaceae	g__thiocystis	s__thiocystis violacea
641	k__bacteria	p__proteobacteria	c__alphaproteobacteria	o__rhizobiales	f__phyllobacteriaceae	g__nitratireductor	s__nitratireductor sp.
642	k__bacteria	p__firmicutes	c__clostridia	o__clostridiales	f__peptoniphilaceae	g__peptoniphilus	s__peptoniphilus sp.
644	k__bacteria	p__firmicutes	c__negativicutes	o__selenomonadales	f__veillonellaceae	g__sporomusa	s__sporomusa sp.
645	k__bacteria	p__proteobacteria	c__alphaproteobacteria	o__rhizobiales	f__methylocystaceae	g__methylosinus	s__methylosinus spp.
646	k__bacteria	p__proteobacteria	c__gammaproteobacteria	o__oceanospirillales	f__alcanivoracaceae	g__alcanivorax	s__alcanivorax sp.
647	k__bacteria	p__bacteroidetes	c__sphingobacteriia	o__sphingobacteriales	f__chitinophagaceae	g__terrimonas	s__terrimonas spp.
648	k__bacteria	p__firmicutes	c__bacilli	o__lactobacillales	f__aerococcaceae	g__aerococcus	s__aerococcus urinae
649	k__bacteria	p__proteobacteria	c__gammaproteobacteria	o__xanthomonadales	f__sinobacteraceae	g__solimonas	s__solimonas soli
650	k__bacteria	p__firmicutes	c__clostridia	o__clostridiales	f__clostridiales family xiii. incertae sedis	g__anaerovorax	s__anaerovorax spp.
651	k__bacteria	p__chloroflexi	c__caldilineae	o__caldilineales	f__caldilineaceae	g__caldilinea	s__caldilinea spp.
652	k__bacteria	p__proteobacteria	c__deltaproteobacteria	o__syntrophobacterales	f__syntrophaceae	g__syntrophus	s__syntrophus spp.
654	k__bacteria	p__proteobacteria	c__alphaproteobacteria	o__rhodospirillales	f__acetobacteraceae	g__roseomonas	s__roseomonas vinaceus
655	k__bacteria	p__proteobacteria	c__alphaproteobacteria	o__rhizobiales	f__hyphomicrobiaceae	g__hyphomicrobium	s__hyphomicrobium spp.
656	k__bacteria	p__proteobacteria	c__gammaproteobacteria	o__xanthomonadales	f__xanthomonadaceae	g__xanthomonas	s__xanthomonas spp.
657	k__bacteria	p__proteobacteria	c__betaproteobacteria	o__rhodocyclales	f__rhodocyclaceae	g__rhodocyclus	s__rhodocyclus spp.
658	k__bacteria	p__planctomycetes	c__planctomycetia	o__planctomycetales	f__planctomycetaceae	g__gemmata	s__gemmata spp.
660	k__bacteria	p__bacteroidetes	c__bacteroidia	o__bacteroidales	f__rikenellaceae	g__alistipes	s__alistipes finegoldii
661	k__bacteria	p__firmicutes	c__clostridia	o__clostridiales	f__clostridiaceae	g__saccharofermentans	s__saccharofermentans acetigenes
662	k__bacteria	p__firmicutes	c__bacilli	o__lactobacillales	f__carnobacteriaceae	g__atopostipes	s__atopostipes sp.
663	k__bacteria	p__proteobacteria	c__alphaproteobacteria	o__sphingomonadales	f__sphingomonadaceae	g__novosphingobium	s__novosphingobium spp.
664	k__bacteria	p__actinobacteria	c__actinobacteria	o__actinomycetales	f__pseudonocardiaceae	g__saccharopolyspora	s__saccharopolyspora spp.
665	k__bacteria	p__actinobacteria	c__actinobacteria	o__actinomycetales	f__geodermatophilaceae	g__blastococcus	s__blastococcus spp.
666	k__bacteria	p__proteobacteria	c__alphaproteobacteria	o__rhizobiales	f__bradyrhizobiaceae	g__rhodopseudomonas	s__rhodopseudomonas spp.
667	k__bacteria	p__actinobacteria	c__actinobacteria	o__acidimicrobiales	f__acidimicrobiaceae	g__aciditerrimonas	s__aciditerrimonas sp.
668	k__bacteria	p__proteobacteria	c__alphaproteobacteria	o__rickettsiales	f__anaplasmataceae	g__ehrlichia	s__ehrlichia spp.
669	k__bacteria	p__firmicutes	c__bacilli	o__bacillales	f__paenibacillaceae	g__paenibacillus	s__paenibacillus sp.
670	k__bacteria	p__chloroflexi	c__anaerolineae	o__anaerolineales	f__anaerolineaceae	g__longilinea	s__longilinea spp.
671	k__bacteria	p__actinobacteria	c__actinobacteria	o__solirubrobacterales	f__solirubrobacteraceae	g__solirubrobacter	s__solirubrobacter spp.
672	k__bacteria	p__actinobacteria	c__actinobacteria	o__coriobacteriales	f__coriobacteriaceae	g__olsenella	s__olsenella sp.
673	k__bacteria	p__bacteroidetes	c__bacteroidia	o__bacteroidales	f__bacteroidaceae	g__bacteroides	s__bacteroides sp.
674	k__bacteria	p__actinobacteria	c__actinobacteria	o__rubrobacterales	f__rubrobacteraceae	g__rubrobacter	s__rubrobacter spp.
675	k__bacteria	p__actinobacteria	c__actinobacteria	o__actinomycetales	f__microbacteriaceae	g__frigoribacterium	s__frigoribacterium sp.
676	k__bacteria	p__proteobacteria	c__deltaproteobacteria	o__desulfuromonadales	f__geobacteraceae	g__geobacter	s__geobacter spp.
677	k__bacteria	p__proteobacteria	c__deltaproteobacteria	o__syntrophobacterales	f__syntrophaceae	g__syntrophus	s__syntrophus sp.
678	k__bacteria	p__bacteroidetes	c__sphingobacteriia	o__sphingobacteriales	f__sphingobacteriaceae	g__sphingobacterium	s__sphingobacterium spp.
679	k__bacteria	p__acidobacteria	c__acidobacteriia	o__acidobacteriales	f__acidobacteriaceae	g__acidobacterium	s__acidobacterium spp.
680	k__bacteria	p__elusimicrobia	c__elusimicrobia	o__elusimicrobiales	f__elusimicrobiaceae	g__elusimicrobium	s__elusimicrobium spp.
681	k__bacteria	p__proteobacteria	c__deltaproteobacteria	o__myxococcales	f__polyangiaceae	g__chondromyces	s__chondromyces spp.
682	k__bacteria	p__proteobacteria	c__betaproteobacteria	o__neisseriales	f__chromobacteriaceae	g__chitinibacter	s__chitinibacter tainanensis
683	k__bacteria	p__bacteroidetes	c__sphingobacteriia	o__sphingobacteriales	f__sphingobacteriaceae	g__sphingobacterium	s__sphingobacterium sp.
684	k__bacteria	p__actinobacteria	c__actinobacteria	o__actinomycetales	f__micromonosporaceae	g__krasilnikovia	s__krasilnikovia spp.
685	k__bacteria	p__firmicutes	c__clostridia	o__clostridiales	f__clostridiaceae	g__clostridium	s__clostridium sp.
686	k__bacteria	p__proteobacteria	c__deltaproteobacteria	o__desulfuromonadales	f__pelobacteraceae	g__pelobacter	s__pelobacter spp.
687	k__bacteria	p__proteobacteria	c__betaproteobacteria	o__hydrogenophilales	f__hydrogenophilaceae	g__thiobacillus	s__thiobacillus spp.
688	k__bacteria	p__actinobacteria	c__actinobacteria	o__actinomycetales	f__micromonosporaceae	g__actinoplanes	s__actinoplanes rutilosporangius
689	k__bacteria	p__actinobacteria	c__actinobacteria	o__actinomycetales	f__corynebacteriaceae	g__corynebacterium	s__corynebacterium kroppenstedtii
690	k__bacteria	p__proteobacteria	c__alphaproteobacteria	o__rickettsiales	f__anaplasmataceae	g__ehrlichia	s__ehrlichia spp.
691	k__bacteria	p__firmicutes	c__clostridia	o__clostridiales	f__clostridiaceae	g__clostridium	s__clostridium sp.
692	k__bacteria	p__actinobacteria	c__actinobacteria	o__actinomycetales	f__nocardioidaceae	g__marmoricola	s__marmoricola sp.
693	k__bacteria	p__firmicutes	c__clostridia	o__clostridiales	f__clostridiales	g__natranaerovirga	s__natranaerovirga spp.
694	k__bacteria	p__verrucomicrobia	c__opitutae	o__opitutales	f__opitutaceae	g__alterococcus	s__alterococcus agarolyticus
695	k__bacteria	p__chloroflexi	c__anaerolineae	o__anaerolineales	f__anaerolineaceae	g__ornatilinea	s__ornatilinea apprima
696	k__bacteria	p__chloroflexi	c__chloroflexia	o__chloroflexales	f__chloroflexaceae	g__chloroflexus	s__chloroflexus spp.
697	k__bacteria	p__proteobacteria	c__alphaproteobacteria	o__rhodobacterales	f__hyphomonadaceae	g__maricaulis	s__maricaulis spp.
699	k__bacteria	p__bacteroidetes	c__bacteroidia	o__bacteroidales	f__rikenellaceae	g__alistipes	s__alistipes spp.
700	k__bacteria	p__proteobacteria	c__gammaproteobacteria	o__pseudomonadales	f__pseudomonadaceae	g__pseudomonas	s__pseudomonas spp.
701	k__bacteria	p__proteobacteria	c__gammaproteobacteria	o__thiotrichales	f__thiotrichaceae	g__thiothrix	s__thiothrix flexilis
702	k__bacteria	p__actinobacteria	c__actinobacteria	o__actinomycetales	f__geodermatophilaceae	g__geodermatophilus	s__geodermatophilus spp.
703	k__bacteria	p__firmicutes	c__clostridia	o__clostridiales	f__clostridiaceae	g__clostridium	s__clostridium spp.
704	k__bacteria	p__firmicutes	c__clostridia	o__clostridiales	f__clostridiaceae	g__clostridium	s__clostridium spp.
705	k__bacteria	p__proteobacteria	c__alphaproteobacteria	o__rhizobiales	f__rhizobiaceae	g__rhizobium	s__rhizobium sp.
706	k__bacteria	p__chloroflexi	c__dehalococcoidia	o__dehalococcoidales	f__dehalococcoidaceae	g__dehalococcoides	s__dehalococcoides spp.
707	k__bacteria	p__proteobacteria	c__gammaproteobacteria	o__pseudomonadales	f__pseudomonadaceae	g__pseudomonas	s__pseudomonas spp.
708	k__bacteria	p__proteobacteria	c__gammaproteobacteria	o__pseudomonadales	f__moraxellaceae	g__perlucidibaca	s__perlucidibaca spp.
709	k__bacteria	p__bacteroidetes	c__cytophagia	o__cytophagales	f__cytophagaceae	g__dyadobacter	s__dyadobacter fermentans
710	k__bacteria	p__proteobacteria	c__gammaproteobacteria	o__chromatiales	f__chromatiaceae	g__thiorhodococcus	s__thiorhodococcus minor
711	k__bacteria	p__firmicutes	c__clostridia	o__clostridiales	f__ruminococcaceae	g__subdoligranulum	s__subdoligranulum variabile
712	k__bacteria	p__proteobacteria	c__betaproteobacteria	o__rhodocyclales	f__rhodocyclaceae	g__thauera	s__thauera spp.
713	k__bacteria	p__firmicutes	c__erysipelotrichia	o__erysipelotrichales	f__erysipelotrichaceae	g__erysipelatoclostridium	s__clostridium spiroforme
714	k__bacteria	p__firmicutes	c__bacilli	o__bacillales	f__bacillaceae	g__ornithinibacillus	s__ornithinibacillus sp.
715	k__bacteria	p__bacteroidetes	c__sphingobacteriia	o__sphingobacteriales	f__chitinophagaceae	g__flavisolibacter	s__flavisolibacter spp.
716	k__bacteria	p__actinobacteria	c__actinobacteria	o__solirubrobacterales	f__solirubrobacteraceae	g__solirubrobacter	s__solirubrobacter spp.
717	k__bacteria	p__actinobacteria	c__actinobacteria	o__actinomycetales	f__micrococcaceae	g__rothia	s__rothia amarae
718	k__bacteria	p__proteobacteria	c__alphaproteobacteria	o__caulobacterales	f__caulobacteraceae	g__caulobacter	s__caulobacter spp.
719	k__bacteria	p__firmicutes	c__bacilli	o__bacillales	f__staphylococcaceae	g__macrococcus	s__macrococcus brunensis
720	k__bacteria	p__chloroflexi	c__thermomicrobia	o__sphaerobacterales	f__sphaerobacteraceae	g__sphaerobacter	s__sphaerobacter spp.
721	k__bacteria	p__proteobacteria	c__deltaproteobacteria	o__myxococcales	f__myxococcaceae	g__myxococcus	s__myxococcus spp.
722	k__bacteria	p__actinobacteria	c__thermoleophilia	o__thermoleophilales	f__thermoleophilaceae	g__thermoleophilum	s__thermoleophilum spp.
723	k__bacteria	p__firmicutes	c__clostridia	o__clostridiales	f__clostridiales family xvii. incertae sedis	g__thermaerobacter	s__thermaerobacter spp.
724	k__bacteria	p__verrucomicrobia	c__opitutae	o__puniceicoccales	f__puniceicoccaceae	g__cerasicoccus	s__cerasicoccus frondis
725	k__bacteria	p__proteobacteria	c__deltaproteobacteria	o__desulfuromonadales	f__pelobacteraceae	g__pelobacter	s__pelobacter spp.
726	k__bacteria	p__fusobacteria	c__fusobacteriia	o__fusobacteriales	f__fusobacteriaceae	g__fusobacterium	s__fusobacterium nucleatum
728	k__bacteria	p__proteobacteria	c__deltaproteobacteria	o__desulfuromonadales	f__geobacteraceae	g__geobacter	s__geobacter spp.
729	k__bacteria	p__cyanobacteria	c__cyanobacteria	o__oscillatoriales	f__oscillatoriales	g__pseudanabaena	s__pseudanabaena sp.
730	k__bacteria	p__cloacimonetes	c__cloacimonetes	o__cloacimonetes	f__cloacimonetes	g__candidatus cloacimonas	s__uncultured candidatus cloacamonas sp.
731	k__bacteria	p__firmicutes	c__bacilli	o__lactobacillales	f__lactobacillaceae	g__lactobacillus	s__lactobacillus dextrinicus
732	k__bacteria	p__proteobacteria	c__alphaproteobacteria	o__sphingomonadales	f__sphingomonadaceae	g__sphingopyxis	s__sphingopyxis sp.
733	k__bacteria	p__firmicutes	c__clostridia	o__clostridiales	f__clostridiaceae	g__clostridium	s__clostridium spp.
734	k__bacteria	p__proteobacteria	c__deltaproteobacteria	o__desulfuromonadales	f__pelobacteraceae	g__pelobacter	s__pelobacter spp.
735	k__bacteria	p__bacteroidetes	c__flavobacteriia	o__flavobacteriales	f__cryomorphaceae	g__fluviicola	s__fluviicola spp.
736	k__bacteria	p__proteobacteria	c__epsilonproteobacteria	o__campylobacterales	f__campylobacteraceae	g__sulfurospirillum	s__sulfurospirillum spp.
737	k__bacteria	p__firmicutes	c__clostridia	o__clostridiales	f__clostridiaceae	g__clostridium	s__clostridium sulfatireducens
738	k__bacteria	p__acidobacteria	c__acidobacteriia	o__acidobacteriales	f__acidobacteriaceae	g__acidobacterium	s__acidobacterium spp.
739	k__bacteria	p__actinobacteria	c__actinobacteria	o__actinomycetales	f__gordoniaceae	g__gordonia	s__gordonia bronchialis
740	k__bacteria	p__proteobacteria	c__deltaproteobacteria	o__desulfuromonadales	f__pelobacteraceae	g__pelobacter	s__pelobacter spp.
741	k__bacteria	p__proteobacteria	c__betaproteobacteria	o__rhodocyclales	f__rhodocyclaceae	g__georgfuchsia	s__georgfuchsia spp.
742	k__bacteria	p__chloroflexi	c__chloroflexia	o__chloroflexales	f__chloroflexaceae	g__chloroflexus	s__chloroflexus spp.
743	k__bacteria	p__proteobacteria	c__alphaproteobacteria	o__rhodospirillales	f__acetobacteraceae	g__paracraurococcus	s__paracraurococcus sp.
744	k__bacteria	p__firmicutes	c__bacilli	o__bacillales	f__bacillaceae	g__bacillus	s__bacillus spp.
745	k__bacteria	p__proteobacteria	c__deltaproteobacteria	o__bdellovibrionales	f__bdellovibrionaceae	g__bdellovibrio	s__bdellovibrio exovorus
746	k__bacteria	p__proteobacteria	c__betaproteobacteria	o__methylophilales	f__methylophilaceae	g__methylotenera	s__methylotenera spp.
747	k__bacteria	p__actinobacteria	c__actinobacteria	o__coriobacteriales	f__coriobacteriaceae	g__gordonibacter	s__gordonibacter spp.
748	k__bacteria	p__actinobacteria	c__actinobacteria	o__actinomycetales	f__mycobacteriaceae	g__mycobacterium	s__mycobacterium pallens
749	k__bacteria	p__proteobacteria	c__alphaproteobacteria	o__caulobacterales	f__caulobacteraceae	g__woodsholea	s__woodsholea maritima
750	k__bacteria	p__firmicutes	c__clostridia	o__clostridiales	f__eubacteriaceae	g__eubacterium	s__eubacterium rectale
751	k__bacteria	p__proteobacteria	c__alphaproteobacteria	o__sphingomonadales	f__sphingomonadaceae	g__sphingomonas	s__sphingomonas sp.
752	k__bacteria	p__proteobacteria	c__betaproteobacteria	o__rhodocyclales	f__rhodocyclaceae	g__rhodocyclus	s__rhodocyclus spp.
753	k__bacteria	p__proteobacteria	c__alphaproteobacteria	o__rhodobacterales	f__rhodobacteraceae	g__paracoccus	s__paracoccus spp.
754	k__bacteria	p__firmicutes	c__clostridia	o__clostridiales	f__clostridiaceae	g__clostridium	s__clostridium sp.
755	k__bacteria	p__proteobacteria	c__betaproteobacteria	o__burkholderiales	f__comamonadaceae	g__schlegelella	s__schlegelella spp.
756	k__bacteria	p__proteobacteria	c__deltaproteobacteria	o__desulfuromonadales	f__pelobacteraceae	g__pelobacter	s__pelobacter spp.
757	k__bacteria	p__firmicutes	c__bacilli	o__bacillales	f__staphylococcaceae	g__jeotgalicoccus	s__jeotgalicoccus sp.
758	k__bacteria	p__proteobacteria	c__alphaproteobacteria	o__rhodobacterales	f__rhodobacteraceae	g__amaricoccus	s__amaricoccus spp.
759	k__bacteria	p__actinobacteria	c__actinobacteria	o__coriobacteriales	f__coriobacteriaceae	g__gordonibacter	s__gordonibacter spp.
760	k__bacteria	p__proteobacteria	c__alphaproteobacteria	o__rhizobiales	f__methylocystaceae	g__pleomorphomonas	s__pleomorphomonas spp.
761	k__bacteria	p__actinobacteria	c__actinobacteria	o__actinomycetales	f__kineosporiaceae	g__kineosporia	s__kineosporia spp.
762	k__bacteria	p__bacteroidetes	c__cytophagia	o__cytophagales	f__cytophagaceae	g__cytophaga	s__cytophaga spp.
763	k__bacteria	p__bacteroidetes	c__bacteroidia	o__bacteroidales	f__porphyromonadaceae	g__paludibacter	s__paludibacter spp.
764	k__bacteria	p__actinobacteria	c__actinobacteria	o__actinomycetales	f__sporichthyaceae	g__sporichthya	s__sporichthya sp.
765	k__bacteria	p__proteobacteria	c__deltaproteobacteria	o__bdellovibrionales	f__bdellovibrionaceae	g__bdellovibrio	s__bdellovibrio sp.
766	k__bacteria	p__verrucomicrobia	c__verrucomicrobiae	o__verrucomicrobiales	f__verrucomicrobia subdivision 3	g__pedosphaera	s__pedosphaera parvula
767	k__bacteria	p__chloroflexi	c__anaerolineae	o__anaerolineales	f__anaerolineaceae	g__bellilinea	s__bellilinea spp.
768	k__bacteria	p__bacteroidetes	c__sphingobacteriia	o__sphingobacteriales	f__sphingobacteriaceae	g__pedobacter	s__pedobacter spp.
769	k__bacteria	p__proteobacteria	c__alphaproteobacteria	o__alphaproteobacteria	f__alphaproteobacteria	g__candidatus alysiosphaera	s__candidatus alysiosphaera europeae
770	k__bacteria	p__chloroflexi	c__anaerolineae	o__anaerolineales	f__anaerolineaceae	g__longilinea	s__longilinea spp.
771	k__bacteria	p__proteobacteria	c__deltaproteobacteria	o__myxococcales	f__anaeromyxobacteraceae	g__anaeromyxobacter	s__anaeromyxobacter spp.
772	k__bacteria	p__proteobacteria	c__gammaproteobacteria	o__xanthomonadales	f__xanthomonadaceae	g__stenotrophomonas	s__stenotrophomonas sp.
773	k__bacteria	p__bacteroidetes	c__bacteroidia	o__bacteroidales	f__bacteroidaceae	g__bacteroides	s__bacteroides spp.
774	k__bacteria	p__deinococcus_thermus	c__deinococci	o__thermales	f__thermaceae	g__thermus	s__thermus spp.
775	k__bacteria	p__bacteroidetes	c__cytophagia	o__cytophagales	f__cytophagaceae	g__hymenobacter	s__hymenobacter sp.
777	k__bacteria	p__proteobacteria	c__alphaproteobacteria	o__sphingomonadales	f__sphingomonadaceae	g__sphingomonas	s__sphingomonas yabuuchiae
778	k__bacteria	p__actinobacteria	c__actinobacteria	o__coriobacteriales	f__coriobacteriaceae	g__enorma	s__enorma massiliensis
779	k__bacteria	p__bacteroidetes	c__cytophagia	o__cytophagales	f__cytophagaceae	g__hymenobacter	s__hymenobacter spp.
780	k__bacteria	p__proteobacteria	c__betaproteobacteria	o__burkholderiales	f__oxalobacteraceae	g__massilia	s__massilia timonae
781	k__bacteria	p__proteobacteria	c__deltaproteobacteria	o__deltaproteobacteria	f__deltaproteobacteria	g__desulfocaldus	s__desulfocaldus spp.
782	k__bacteria	p__spirochaetes	c__spirochaetia	o__spirochaetales	f__spirochaetaceae	g__spirochaeta	s__spirochaeta spp.
783	k__bacteria	p__spirochaetes	c__spirochaetia	o__spirochaetales	f__leptospiraceae	g__leptospira	s__leptospira spp.
784	k__bacteria	p__proteobacteria	c__alphaproteobacteria	o__rhizobiales	f__rhizobiaceae	g__rhizobium	s__rhizobium spp.
785	k__bacteria	p__verrucomicrobia	c__verrucomicrobiae	o__verrucomicrobiales	f__verrucomicrobiaceae	g__verrucomicrobium	s__verrucomicrobium spp.
786	k__bacteria	p__proteobacteria	c__alphaproteobacteria	o__rhodospirillales	f__acetobacteraceae	g__roseomonas	s__roseomonas spp.
787	k__bacteria	p__acidobacteria	c__acidobacteriia	o__acidobacteriales	f__acidobacteriaceae	g__acidobacterium	s__acidobacterium spp.
788	k__bacteria	p__bacteroidetes	c__flavobacteriia	o__flavobacteriales	f__cryomorphaceae	g__owenweeksia	s__owenweeksia spp.
790	k__bacteria	p__cloacimonetes	c__cloacimonetes	o__cloacimonetes	f__cloacimonetes	g__candidatus cloacimonas	s__candidatus cloacimonas acidaminovorans
791	k__bacteria	p__firmicutes	c__clostridia	o__clostridiales	f__ruminococcaceae	g__acetivibrio	s__acetivibrio spp.
792	k__bacteria	p__verrucomicrobia	c__opitutae	o__opitutales	f__opitutaceae	g__opitutus	s__opitutus spp.
794	k__bacteria	p__firmicutes	c__clostridia	o__thermoanaerobacterales	f__thermoanaerobacteraceae	g__thermoanaerobacter	s__thermoanaerobacter spp.
795	k__bacteria	p__acidobacteria	c__acidobacteriia	o__acidobacteriales	f__acidobacteriaceae	g__acidobacterium	s__acidobacterium spp.
796	k__bacteria	p__bacteroidetes	c__cytophagia	o__cytophagales	f__cytophagaceae	g__flexibacter	s__flexibacter spp.
797	k__bacteria	p__bacteroidetes	c__bacteroidia	o__bacteroidales	f__prevotellaceae	g__prevotella	s__prevotella spp.
798	k__bacteria	p__proteobacteria	c__alphaproteobacteria	o__rhodospirillales	f__acetobacteraceae	g__craurococcus	s__craurococcus spp.
799	k__bacteria	p__ignavibacteriae	c__ignavibacteria	o__ignavibacteriales	f__ignavibacteriaceae	g__ignavibacterium	s__ignavibacterium album
800	k__bacteria	p__firmicutes	c__clostridia	o__clostridiales	f__clostridiaceae	g__clostridium	s__clostridium sp.
801	k__bacteria	p__proteobacteria	c__alphaproteobacteria	o__rhizobiales	f__methylobacteriaceae	g__methylobacterium	s__methylobacterium isbiliense
802	k__bacteria	p__actinobacteria	c__actinobacteria	o__acidimicrobiales	f__iamiaceae	g__iamia	s__iamia spp.
803	k__bacteria	p__proteobacteria	c__gammaproteobacteria	o__chromatiales	f__chromatiaceae	g__rheinheimera	s__rheinheimera sp.
804	k__bacteria	p__chloroflexi	c__anaerolineae	o__anaerolineales	f__anaerolineaceae	g__longilinea	s__longilinea spp.
805	k__bacteria	p__bacteroidetes	c__sphingobacteriia	o__sphingobacteriales	f__chitinophagaceae	g__flavisolibacter	s__flavisolibacter spp.
807	k__bacteria	p__acidobacteria	c__acidobacteriia	o__acidobacteriales	f__acidobacteriaceae	g__acidobacterium	s__acidobacterium spp.
808	k__bacteria	p__synergistetes	c__synergistia	o__synergistales	f__synergistaceae	g__aminobacterium	s__aminobacterium spp.
809	k__bacteria	p__firmicutes	c__bacilli	o__lactobacillales	f__leuconostocaceae	g__leuconostoc	s__leuconostoc palmae
810	k__bacteria	p__proteobacteria	c__alphaproteobacteria	o__rhizobiales	f__rhizobiaceae	g__kaistia	s__kaistia hirudinis
811	k__bacteria	p__firmicutes	c__clostridia	o__clostridiales	f__peptostreptococcaceae	g__filifactor	s__filifactor alocis
812	k__bacteria	p__proteobacteria	c__gammaproteobacteria	o__xanthomonadales	f__xanthomonadaceae	g__stenotrophomonas	s__stenotrophomonas maltophilia
813	k__bacteria	p__actinobacteria	c__actinobacteria	o__actinomycetales	f__nocardioidaceae	g__nocardioides	s__nocardioides sp.
814	k__bacteria	p__bacteroidetes	c__bacteroidia	o__bacteroidales	f__prolixibacteraceae	g__mangrovibacterium	s__sunxiuqinia sp.
815	k__bacteria	p__proteobacteria	c__alphaproteobacteria	o__rhizobiales	f__methylocystaceae	g__methylopila	s__methylopila capsulata
816	k__bacteria	p__actinobacteria	c__actinobacteria	o__actinomycetales	f__actinomycetaceae	g__actinomyces	s__actinomyces spp.
817	k__bacteria	p__bacteroidetes	c__flavobacteriia	o__flavobacteriales	f__flavobacteriaceae	g__chryseobacterium	s__chryseobacterium sp.
818	k__bacteria	p__proteobacteria	c__gammaproteobacteria	o__xanthomonadales	f__xanthomonadaceae	g__lysobacter	s__lysobacter enzymogenes
819	k__bacteria	p__proteobacteria	c__gammaproteobacteria	o__pasteurellales	f__pasteurellaceae	g__haemophilus	s__haemophilus parainfluenzae
820	k__bacteria	p__firmicutes	c__bacilli	o__bacillales	f__alicyclobacillaceae	g__effusibacillus	s__alicyclobacillus pohliae
821	k__bacteria	p__proteobacteria	c__alphaproteobacteria	o__sphingomonadales	f__sphingomonadaceae	g__sphingomonas	s__sphingomonas spp.
822	k__bacteria	p__spirochaetes	c__spirochaetia	o__spirochaetales	f__spirochaetaceae	g__spirochaeta	s__spirochaeta spp.
823	k__bacteria	p__verrucomicrobia	c__verrucomicrobiae	o__verrucomicrobiales	f__verrucomicrobiaceae	g__luteolibacter	s__luteolibacter sp.
824	k__bacteria	p__proteobacteria	c__betaproteobacteria	o__rhodocyclales	f__rhodocyclaceae	g__sterolibacterium	s__sterolibacterium sp.
825	k__bacteria	p__planctomycetes	c__planctomycetia	o__planctomycetales	f__planctomycetaceae	g__blastopirellula	s__blastopirellula spp.
826	k__bacteria	p__proteobacteria	c__alphaproteobacteria	o__sphingomonadales	f__erythrobacteraceae	g__porphyrobacter	s__porphyrobacter donghaensis
827	k__bacteria	p__firmicutes	c__clostridia	o__clostridiales	f__ruminococcaceae	g__ruminiclostridium	s__eubacterium siraeum
828	k__bacteria	p__spirochaetes	c__spirochaetia	o__spirochaetales	f__spirochaetaceae	g__spirochaeta	s__spirochaeta spp.
829	k__bacteria	p__bacteroidetes	c__flavobacteriia	o__flavobacteriales	f__flavobacteriaceae	g__flavobacterium	s__flavobacterium spp.
830	k__bacteria	p__verrucomicrobia	c__verrucomicrobiae	o__verrucomicrobiales	f__verrucomicrobiaceae	g__prosthecobacter	s__prosthecobacter debontii
831	k__bacteria	p__proteobacteria	c__alphaproteobacteria	o__caulobacterales	f__caulobacteraceae	g__brevundimonas	s__brevundimonas sp.
832	k__bacteria	p__actinobacteria	c__actinobacteria	o__actinomycetales	f__micrococcaceae	g__arthrobacter	s__arthrobacter nicotinovorans
833	k__bacteria	p__actinobacteria	c__actinobacteria	o__gaiellales	f__gaiellaceae	g__gaiella	s__gaiella spp.
834	k__bacteria	p__proteobacteria	c__alphaproteobacteria	o__rhodospirillales	f__rhodospirillaceae	g__azospirillum	s__azospirillum brasilense
835	k__bacteria	p__chloroflexi	c__dehalococcoidia	o__dehalococcoidales	f__dehalococcoidaceae	g__dehalococcoides	s__dehalococcoides spp.
836	k__bacteria	p__actinobacteria	c__actinobacteria	o__actinomycetales	f__actinomycetaceae	g__actinomyces	s__actinomyces spp.
837	k__bacteria	p__firmicutes	c__clostridia	o__clostridiales	f__ruminococcaceae	g__ruminococcus	s__ruminococcus flavefaciens
839	k__bacteria	p__proteobacteria	c__gammaproteobacteria	o__methylococcales	f__methylococcaceae	g__methylobacter	s__methylobacter spp.
840	k__bacteria	p__actinobacteria	c__actinobacteria	o__actinomycetales	f__mycobacteriaceae	g__mycobacterium	s__mycobacterium celatum
841	k__bacteria	p__proteobacteria	c__deltaproteobacteria	o__myxococcales	f__anaeromyxobacteraceae	g__anaeromyxobacter	s__anaeromyxobacter dehalogenans
842	k__bacteria	p__proteobacteria	c__alphaproteobacteria	o__rhodobacterales	f__rhodobacteraceae	g__rubellimicrobium	s__rubellimicrobium spp.
843	k__bacteria	p__acidobacteria	c__holophagae	o__holophagales	f__holophagaceae	g__holophaga	s__holophaga spp.
844	k__bacteria	p__ignavibacteriae	c__ignavibacteria	o__ignavibacteriales	f__ignavibacteriaceae	g__ignavibacterium	s__ignavibacterium spp.
845	k__bacteria	p__proteobacteria	c__deltaproteobacteria	o__myxococcales	f__anaeromyxobacteraceae	g__anaeromyxobacter	s__anaeromyxobacter dehalogenans
846	k__bacteria	p__firmicutes	c__clostridia	o__clostridiales	f__lachnospiraceae	g__catonella	s__catonella sp.
848	k__bacteria	p__acidobacteria	c__acidobacteriia	o__acidobacteriales	f__acidobacteriaceae	g__terriglobus	s__terriglobus spp.
849	k__bacteria	p__bacteroidetes	c__bacteroidia	o__bacteroidales	f__bacteroidaceae	g__bacteroides	s__bacteroides spp.
850	k__bacteria	p__bacteroidetes	c__sphingobacteriia	o__sphingobacteriales	f__saprospiraceae	g__lewinella	s__lewinella sp.
851	k__bacteria	p__firmicutes	c__clostridia	o__clostridiales	f__eubacteriaceae	g__alkalibacter	s__alkalibacter saccharofermentans
853	k__bacteria	p__proteobacteria	c__alphaproteobacteria	o__sphingomonadales	f__sphingomonadaceae	g__sphingobium	s__sphingobium sp.
854	k__bacteria	p__bacteroidetes	c__bacteroidia	o__bacteroidales	f__marinilabiliaceae	g__alkaliflexus	s__alkaliflexus spp.
855	k__bacteria	p__chloroflexi	c__anaerolineae	o__anaerolineales	f__anaerolineaceae	g__bellilinea	s__bellilinea spp.
856	k__bacteria	p__tenericutes	c__mollicutes	o__entomoplasmatales	f__entomoplasmataceae	g__mesoplasma	s__mesoplasma photuris
857	k__bacteria	p__firmicutes	c__clostridia	o__clostridiales	f__peptococcaceae	g__pelotomaculum	s__pelotomaculum spp.
858	k__bacteria	p__firmicutes	c__negativicutes	o__selenomonadales	f__veillonellaceae	g__veillonella	s__veillonella sp.
859	k__bacteria	p__proteobacteria	c__deltaproteobacteria	o__myxococcales	f__kofleriaceae	g__haliangium	s__haliangium spp.
860	k__bacteria	p__proteobacteria	c__alphaproteobacteria	o__alphaproteobacteria	f__alphaproteobacteria	g__rhodovarius	s__rhodovarius spp.
861	k__bacteria	p__planctomycetes	c__planctomycetia	o__planctomycetales	f__planctomycetaceae	g__singulisphaera	s__singulisphaera spp.
862	k__bacteria	p__proteobacteria	c__betaproteobacteria	o__burkholderiales	f__oxalobacteraceae	g__oxalobacter	s__oxalobacter spp.
863	k__bacteria	p__bacteroidetes	c__sphingobacteriia	o__sphingobacteriales	f__sphingobacteriaceae	g__pedobacter	s__pedobacter spp.
865	k__bacteria	p__firmicutes	c__clostridia	o__clostridiales	f__ruminococcaceae	g__ruminiclostridium	s__clostridium hungatei
866	k__bacteria	p__chloroflexi	c__dehalococcoidia	o__dehalococcoidales	f__dehalococcoidaceae	g__dehalococcoides	s__dehalococcoides spp.
867	k__bacteria	p__firmicutes	c__clostridia	o__clostridiales	f__clostridiaceae	g__clostridium	s__clostridium spp.
868	k__bacteria	p__bacteroidetes	c__bacteroidia	o__bacteroidales	f__bacteroidaceae	g__bacteroides	s__bacteroides suis
869	k__bacteria	p__firmicutes	c__bacilli	o__lactobacillales	f__leuconostocaceae	g__weissella	s__weissella viridescens
870	k__bacteria	p__bacteroidetes	c__cytophagia	o__cytophagales	f__cytophagaceae	g__hymenobacter	s__hymenobacter sp.
871	k__bacteria	p__bacteroidetes	c__cytophagia	o__cytophagales	f__amoebophilaceae	g__candidatus cardinium	s__candidatus cardinium hertigii
872	k__bacteria	p__proteobacteria	c__alphaproteobacteria	o__rhizobiales	f__beijerinckiaceae	g__methylocapsa	s__methylocapsa acidiphila
873	k__bacteria	p__proteobacteria	c__alphaproteobacteria	o__rhodospirillales	f__acetobacteraceae	g__roseococcus	s__roseococcus spp.
874	k__bacteria	p__planctomycetes	c__planctomycetia	o__planctomycetales	f__planctomycetaceae	g__singulisphaera	s__singulisphaera sp.
875	k__bacteria	p__proteobacteria	c__betaproteobacteria	o__burkholderiales	f__burkholderiales	g__aquabacterium	s__aquabacterium sp.
876	k__bacteria	p__proteobacteria	c__gammaproteobacteria	o__pseudomonadales	f__moraxellaceae	g__psychrobacter	s__psychrobacter sanguinis
877	k__bacteria	p__actinobacteria	c__actinobacteria	o__solirubrobacterales	f__conexibacteraceae	g__conexibacter	s__conexibacter spp.
878	k__bacteria	p__proteobacteria	c__alphaproteobacteria	o__rhodobacterales	f__rhodobacteraceae	g__rhodobacter	s__rhodobacter sp.
879	k__bacteria	p__cyanobacteria	c__cyanobacteria	o__pleurocapsales	f__pleurocapsales	g__pleurocapsa	s__pleurocapsa concharum
880	k__bacteria	p__proteobacteria	c__alphaproteobacteria	o__rhizobiales	f__bradyrhizobiaceae	g__bradyrhizobium	s__bradyrhizobium sp.
881	k__bacteria	p__proteobacteria	c__betaproteobacteria	o__rhodocyclales	f__rhodocyclaceae	g__dechloromonas	s__dechloromonas spp.
882	k__bacteria	p__bacteroidetes	c__bacteroidia	o__bacteroidales	f__porphyromonadaceae	g__barnesiella	s__barnesiella spp.
883	k__bacteria	p__firmicutes	c__clostridia	o__clostridiales	f__clostridiaceae	g__clostridium	s__clostridium sp.
884	k__bacteria	p__bacteroidetes	c__sphingobacteriia	o__sphingobacteriales	f__sphingobacteriaceae	g__pedobacter	s__pedobacter spp.
885	k__bacteria	p__bacteroidetes	c__cytophagia	o__cytophagales	f__cytophagaceae	g__ohtaekwangia	s__ohtaekwangia spp.
887	k__bacteria	p__bacteroidetes	c__flavobacteriia	o__flavobacteriales	f__cryomorphaceae	g__crocinitomix	s__crocinitomix spp.
888	k__bacteria	p__proteobacteria	c__betaproteobacteria	o__neisseriales	f__neisseriaceae	g__neisseria	s__neisseria spp.
889	k__bacteria	p__firmicutes	c__bacilli	o__bacillales	f__bacillaceae	g__ornithinibacillus	s__ornithinibacillus contaminans
890	k__bacteria	p__proteobacteria	c__gammaproteobacteria	o__xanthomonadales	f__xanthomonadaceae	g__thermomonas	s__thermomonas spp.
891	k__bacteria	p__firmicutes	c__clostridia	o__clostridiales	f__peptoniphilaceae	g__gallicola	s__gallicola barnesae
892	k__bacteria	p__synergistetes	c__synergistia	o__synergistales	f__synergistaceae	g__thermanaerovibrio	s__thermanaerovibrio spp.
893	k__bacteria	p__actinobacteria	c__actinobacteria	o__actinomycetales	f__actinomycetaceae	g__actinomyces	s__actinomyces hordeovulneris
894	k__bacteria	p__deinococcus_thermus	c__deinococci	o__thermales	f__thermaceae	g__thermus	s__thermus thiopara
895	k__bacteria	p__proteobacteria	c__gammaproteobacteria	o__chromatiales	f__ectothiorhodospiraceae	g__thiorhodospira	s__thiorhodospira spp.
896	k__bacteria	p__bacteroidetes	c__sphingobacteriia	o__sphingobacteriales	f__saprospiraceae	g__haliscomenobacter	s__haliscomenobacter spp.
897	k__bacteria	p__chloroflexi	c__thermomicrobia	o__sphaerobacterales	f__sphaerobacteraceae	g__sphaerobacter	s__sphaerobacter spp.
898	k__bacteria	p__firmicutes	c__clostridia	o__clostridiales	f__clostridiaceae	g__clostridium	s__clostridium spp.
899	k__bacteria	p__proteobacteria	c__alphaproteobacteria	o__rickettsiales	f__anaplasmataceae	g__wolbachia	s__wolbachia spp.
900	k__bacteria	p__proteobacteria	c__betaproteobacteria	o__rhodocyclales	f__rhodocyclaceae	g__rhodocyclus	s__rhodocyclus tenuis
901	k__bacteria	p__firmicutes	c__clostridia	o__clostridiales	f__lachnospiraceae	g__fusicatenibacter	s__fusicatenibacter saccharivorans
902	k__bacteria	p__chloroflexi	c__chloroflexi	o__chloroflexi	f__chloroflexi	g__kouleothrix	s__kouleothrix spp.
904	k__bacteria	p__proteobacteria	c__gammaproteobacteria	o__methylococcales	f__methylococcaceae	g__methylococcus	s__methylococcus spp.
906	k__bacteria	p__proteobacteria	c__alphaproteobacteria	o__rhizobiales	f__rhizobiales	g__nordella	s__nordella spp.
909	k__bacteria	p__bacteroidetes	c__bacteroidia	o__bacteroidales	f__porphyromonadaceae	g__paludibacter	s__paludibacter spp.
910	k__bacteria	p__proteobacteria	c__gammaproteobacteria	o__pseudomonadales	f__moraxellaceae	g__perlucidibaca	s__perlucidibaca piscinae
911	k__bacteria	p__proteobacteria	c__betaproteobacteria	o__neisseriales	f__neisseriaceae	g__neisseria	s__neisseria subflava
912	k__bacteria	p__firmicutes	c__clostridia	o__clostridiales	f__clostridiaceae	g__clostridium	s__clostridium spp.
913	k__bacteria	p__acidobacteria	c__blastocatellia	o__blastocatellales	f__blastocatellaceae	g__blastocatella	s__blastocatella fastidiosa
914	k__bacteria	p__planctomycetes	c__planctomycetia	o__planctomycetales	f__planctomycetaceae	g__singulisphaera	s__singulisphaera sp.
915	k__bacteria	p__deinococcus_thermus	c__deinococci	o__deinococcales	f__deinococcaceae	g__deinococcus	s__deinococcus sp.
916	k__bacteria	p__proteobacteria	c__alphaproteobacteria	o__sphingomonadales	f__sphingomonadaceae	g__novosphingobium	s__novosphingobium spp.
917	k__bacteria	p__proteobacteria	c__alphaproteobacteria	o__rhizobiales	f__phyllobacteriaceae	g__mesorhizobium	s__mesorhizobium spp.
918	k__bacteria	p__firmicutes	c__clostridia	o__clostridiales	f__eubacteriaceae	g__eubacterium	s__eubacterium desmolans
920	k__bacteria	p__firmicutes	c__bacilli	o__bacillales	f__bacillales	g__exiguobacterium	s__exiguobacterium spp.
921	k__bacteria	p__firmicutes	c__clostridia	o__clostridiales	f__eubacteriaceae	g__eubacterium	s__eubacterium spp.
922	k__bacteria	p__proteobacteria	c__deltaproteobacteria	o__myxococcales	f__polyangiaceae	g__polyangium	s__polyangium spp.
923	k__bacteria	p__proteobacteria	c__alphaproteobacteria	o__rhodospirillales	f__acetobacteraceae	g__roseomonas	s__roseomonas sp.
924	k__bacteria	p__firmicutes	c__bacilli	o__bacillales	f__bacillaceae	g__bacillus	s__bacillus spp.
925	k__bacteria	p__proteobacteria	c__betaproteobacteria	o__neisseriales	f__chromobacteriaceae	g__chitinilyticum	s__chitinilyticum spp.
926	k__bacteria	p__bacteroidetes	c__sphingobacteriia	o__sphingobacteriales	f__sphingobacteriaceae	g__pedobacter	s__pedobacter spp.
927	k__bacteria	p__acidobacteria	c__holophagae	o__holophagales	f__holophagaceae	g__holophaga	s__holophaga spp.
928	k__bacteria	p__firmicutes	c__clostridia	o__clostridiales	f__clostridiaceae	g__clostridium	s__clostridium perfringens
929	k__bacteria	p__acidobacteria	c__acidobacteriia	o__acidobacteriales	f__acidobacteriaceae	g__acidobacterium	s__acidobacterium spp.
930	k__bacteria	p__bacteroidetes	c__bacteroidia	o__bacteroidales	f__bacteroidaceae	g__bacteroides	s__bacteroides sp.
931	k__bacteria	p__proteobacteria	c__alphaproteobacteria	o__rhizobiales	f__hyphomicrobiaceae	g__hyphomicrobium	s__hyphomicrobium spp.
932	k__bacteria	p__proteobacteria	c__deltaproteobacteria	o__myxococcales	f__kofleriaceae	g__haliangium	s__haliangium spp.
933	k__bacteria	p__actinobacteria	c__actinobacteria	o__solirubrobacterales	f__conexibacteraceae	g__conexibacter	s__conexibacter spp.
934	k__bacteria	p__actinobacteria	c__actinobacteria	o__rubrobacterales	f__rubrobacteraceae	g__rubrobacter	s__rubrobacter spp.
935	k__bacteria	p__proteobacteria	c__gammaproteobacteria	o__enterobacteriales	f__enterobacteriaceae	g__cronobacter	s__cronobacter malonaticus
936	k__bacteria	p__bacteroidetes	c__flavobacteriia	o__flavobacteriales	f__cryomorphaceae	g__owenweeksia	s__owenweeksia spp.
937	k__bacteria	p__bacteroidetes	c__bacteroidia	o__bacteroidales	f__bacteroidaceae	g__bacteroides	s__bacteroides acidifaciens
939	k__bacteria	p__proteobacteria	c__betaproteobacteria	o__burkholderiales	f__burkholderiaceae	g__burkholderia	s__burkholderia spp.
940	k__bacteria	p__proteobacteria	c__alphaproteobacteria	o__sphingomonadales	f__sphingomonadaceae	g__sphingomonas	s__sphingomonas sp.
941	k__bacteria	p__proteobacteria	c__gammaproteobacteria	o__alteromonadales	f__pseudoalteromonadaceae	g__pseudoalteromonas	s__pseudoalteromonas spp.
942	k__bacteria	p__proteobacteria	c__gammaproteobacteria	o__alteromonadales	f__alteromonadaceae	g__saccharophagus	s__saccharophagus spp.
943	k__bacteria	p__actinobacteria	c__actinobacteria	o__solirubrobacterales	f__solirubrobacteraceae	g__solirubrobacter	s__solirubrobacter spp.
944	k__bacteria	p__actinobacteria	c__actinobacteria	o__solirubrobacterales	f__conexibacteraceae	g__conexibacter	s__conexibacter spp.
945	k__bacteria	p__gemmatimonadetes	c__gemmatimonadetes	o__gemmatimonadales	f__gemmatimonadaceae	g__gemmatimonas	s__gemmatimonas spp.
947	k__bacteria	p__cyanobacteria	c__oscillatoriophycideae	o__chroococcales	f__microcystaceae	g__microcystis	s__microcystis sp.
948	k__bacteria	p__actinobacteria	c__actinobacteria	o__actinomycetales	f__streptomycetaceae	g__kitasatospora	s__kitasatospora spp.
949	k__bacteria	p__fusobacteria	c__fusobacteriia	o__fusobacteriales	f__fusobacteriaceae	g__fusobacterium	s__fusobacterium spp.
950	k__bacteria	p__chloroflexi	c__dehalococcoidia	o__dehalococcoidales	f__dehalococcoidaceae	g__dehalococcoides	s__dehalococcoides spp.
951	k__bacteria	p__proteobacteria	c__gammaproteobacteria	o__methylococcales	f__methylococcaceae	g__methylomonas	s__methylomonas sp.
952	k__bacteria	p__firmicutes	c__clostridia	o__clostridiales	f__clostridiaceae	g__saccharofermentans	s__saccharofermentans acetigenes
953	k__bacteria	p__proteobacteria	c__deltaproteobacteria	o__desulfobacterales	f__desulfobacteraceae	g__desulfosarcina	s__desulfosarcina spp.
954	k__bacteria	p__firmicutes	c__bacilli	o__bacillales	f__bacillaceae	g__lysinibacillus	s__lysinibacillus massiliensis
955	k__bacteria	p__bacteroidetes	c__bacteroidia	o__bacteroidales	f__porphyromonadaceae	g__paludibacter	s__paludibacter propionicigenes
956	k__bacteria	p__firmicutes	c__clostridia	o__clostridiales	f__clostridiaceae	g__clostridium	s__clostridium spp.
957	k__bacteria	p__firmicutes	c__clostridia	o__clostridiales	f__clostridiaceae	g__clostridium	s__clostridium spp.
958	k__bacteria	p__proteobacteria	c__gammaproteobacteria	o__chromatiales	f__ectothiorhodospiraceae	g__spiribacter	s__spiribacter sp.
959	k__bacteria	p__acidobacteria	c__acidobacteriia	o__acidobacteriales	f__acidobacteriaceae	g__edaphobacter	s__edaphobacter sp.
960	k__bacteria	p__proteobacteria	c__alphaproteobacteria	o__rhizobiales	f__hyphomicrobiaceae	g__hyphomicrobium	s__hyphomicrobium spp.
962	k__bacteria	p__proteobacteria	c__betaproteobacteria	o__burkholderiales	f__burkholderiales	g__aquabacterium	s__aquabacterium spp.
963	k__bacteria	p__fibrobacteres	c__chitinivibrionia	o__chitinivibrionales	f__chitinivibrionaceae	g__chitinivibrio	s__chitinivibrio alkaliphilus
964	k__bacteria	p__chloroflexi	c__thermomicrobia	o__sphaerobacterales	f__sphaerobacteraceae	g__sphaerobacter	s__sphaerobacter thermophilus
966	k__bacteria	p__bacteroidetes	c__bacteroidia	o__bacteroidales	f__bacteroidaceae	g__bacteroides	s__bacteroides spp.
967	k__bacteria	p__planctomycetes	c__planctomycetia	o__planctomycetales	f__planctomycetaceae	g__zavarzinella	s__zavarzinella spp.
968	k__bacteria	p__firmicutes	c__clostridia	o__clostridiales	f__clostridiaceae	g__clostridium	s__clostridium spp.
969	k__bacteria	p__proteobacteria	c__alphaproteobacteria	o__rhizobiales	f__hyphomicrobiaceae	g__hyphomicrobium	s__hyphomicrobium spp.
970	k__bacteria	p__gemmatimonadetes	c__gemmatimonadetes	o__gemmatimonadales	f__gemmatimonadaceae	g__gemmatimonas	s__gemmatimonas spp.
971	k__bacteria	p__chloroflexi	c__caldilineae	o__caldilineales	f__caldilineaceae	g__caldilinea	s__caldilinea spp.
972	k__bacteria	p__bacteroidetes	c__bacteroidia	o__bacteroidales	f__bacteroidaceae	g__bacteroides	s__bacteroides spp.
973	k__bacteria	p__chloroflexi	c__thermomicrobia	o__sphaerobacterales	f__sphaerobacteraceae	g__sphaerobacter	s__sphaerobacter spp.
974	k__bacteria	p__firmicutes	c__clostridia	o__clostridiales	f__clostridiaceae	g__clostridium	s__clostridium spp.
975	k__bacteria	p__actinobacteria	c__actinobacteria	o__actinomycetales	f__promicromonosporaceae	g__promicromonospora	s__promicromonospora sukumoe
976	k__bacteria	p__proteobacteria	c__alphaproteobacteria	o__caulobacterales	f__caulobacteraceae	g__caulobacter	s__caulobacter sp.
977	k__bacteria	p__bacteroidetes	c__sphingobacteriia	o__sphingobacteriales	f__chitinophagaceae	g__flavisolibacter	s__flavisolibacter ginsengisoli
979	k__bacteria	p__verrucomicrobia	c__verrucomicrobiae	o__verrucomicrobiales	f__verrucomicrobia subdivision 3	g__pedosphaera	s__pedosphaera spp.
980	k__bacteria	p__proteobacteria	c__betaproteobacteria	o__burkholderiales	f__burkholderiales	g__sphaerotilus	s__sphaerotilus spp.
981	k__bacteria	p__chloroflexi	c__caldilineae	o__caldilineales	f__caldilineaceae	g__caldilinea	s__caldilinea spp.
982	k__bacteria	p__acidobacteria	c__acidobacteriia	o__acidobacteriales	f__acidobacteriaceae	g__acidobacterium	s__acidobacterium spp.
983	k__bacteria	p__firmicutes	c__clostridia	o__clostridiales	f__clostridiaceae	g__clostridium	s__clostridium spp.
984	k__bacteria	p__proteobacteria	c__deltaproteobacteria	o__myxococcales	f__anaeromyxobacteraceae	g__anaeromyxobacter	s__anaeromyxobacter spp.
985	k__bacteria	p__bacteroidetes	c__sphingobacteriia	o__sphingobacteriales	f__sphingobacteriaceae	g__pedobacter	s__pedobacter rhizospharae
986	k__bacteria	p__bacteroidetes	c__sphingobacteriia	o__sphingobacteriales	f__sphingobacteriaceae	g__solitalea	s__solitalea koreensis
988	k__bacteria	p__firmicutes	c__clostridia	o__clostridiales	f__clostridiaceae	g__clostridium	s__clostridium spp.
989	k__bacteria	p__proteobacteria	c__alphaproteobacteria	o__sphingomonadales	f__sphingomonadaceae	g__sphingobium	s__sphingobium spp.
990	k__bacteria	p__firmicutes	c__bacilli	o__bacillales	f__bacillaceae	g__bacillus	s__bacillus spp.
991	k__bacteria	p__proteobacteria	c__deltaproteobacteria	o__desulfuromonadales	f__geobacteraceae	g__geobacter	s__geobacter spp.
992	k__bacteria	p__proteobacteria	c__alphaproteobacteria	o__rhodospirillales	f__acetobacteraceae	g__roseococcus	s__roseococcus spp.
993	k__bacteria	p__bacteroidetes	c__sphingobacteriia	o__sphingobacteriales	f__chitinophagaceae	g__chitinophaga	s__chitinophaga spp.
994	k__bacteria	p__proteobacteria	c__alphaproteobacteria	o__rhodospirillales	f__rhodospirillaceae	g__azospirillum	s__azospirillum spp.
995	k__bacteria	p__bacteroidetes	c__cytophagia	o__cytophagales	f__cytophagaceae	g__hymenobacter	s__hymenobacter sp.
996	k__bacteria	p__firmicutes	c__clostridia	o__clostridiales	f__peptoniphilaceae	g__gallicola	s__gallicola spp.
997	k__bacteria	p__proteobacteria	c__betaproteobacteria	o__rhodocyclales	f__rhodocyclaceae	g__rhodocyclus	s__rhodocyclus tenuis
998	k__bacteria	p__actinobacteria	c__actinobacteria	o__actinomycetales	f__dermatophilaceae	g__austwickia	s__austwickia chelonae
999	k__bacteria	p__proteobacteria	c__alphaproteobacteria	o__rhizobiales	f__hyphomicrobiaceae	g__hyphomicrobium	s__hyphomicrobium spp.
1000	k__bacteria	p__bacteroidetes	c__bacteroidetes	o__bacteroidetes order ii. incertae sedis	f__rhodothermaceae	g__rubrivirga	s__rubrivirga marina
1001	k__bacteria	p__proteobacteria	c__gammaproteobacteria	o__pseudomonadales	f__moraxellaceae	g__perlucidibaca	s__perlucidibaca sp.
1002	k__bacteria	p__firmicutes	c__clostridia	o__clostridiales	f__eubacteriaceae	g__eubacterium	s__eubacterium eligens
1003	k__bacteria	p__proteobacteria	c__deltaproteobacteria	o__desulfobacterales	f__desulfobulbaceae	g__desulfocapsa	s__desulfocapsa spp.
1004	k__bacteria	p__proteobacteria	c__alphaproteobacteria	o__sphingomonadales	f__sphingomonadaceae	g__sphingomonas	s__sphingomonas japonica
1005	k__bacteria	p__proteobacteria	c__gammaproteobacteria	o__xanthomonadales	f__sinobacteraceae	g__steroidobacter	s__steroidobacter spp.
1006	k__bacteria	p__acidobacteria	c__acidobacteriia	o__acidobacteriales	f__acidobacteriaceae	g__acidobacterium	s__acidobacterium spp.
1007	k__bacteria	p__bacteroidetes	c__bacteroidia	o__bacteroidales	f__bacteroidaceae	g__bacteroides	s__bacteroides oleiciplenus
1008	k__bacteria	p__actinobacteria	c__actinobacteria	o__actinomycetales	f__corynebacteriaceae	g__corynebacterium	s__corynebacterium glucuronolyticum
1009	k__bacteria	p__proteobacteria	c__alphaproteobacteria	o__sphingomonadales	f__erythrobacteraceae	g__erythrobacter	s__erythrobacter sp.
1010	k__bacteria	p__firmicutes	c__clostridia	o__clostridiales	f__ruminococcaceae	g__ruminococcus	s__ruminococcus sp.
1011	k__bacteria	p__firmicutes	c__bacilli	o__lactobacillales	f__carnobacteriaceae	g__alkalibacterium	s__alkalibacterium iburiense
1012	k__bacteria	p__proteobacteria	c__alphaproteobacteria	o__rhizobiales	f__beijerinckiaceae	g__beijerinckia	s__beijerinckia spp.
1013	k__bacteria	p__actinobacteria	c__actinobacteria	o__actinomycetales	f__micromonosporaceae	g__actinoplanes	s__actinoplanes spp.
1014	k__bacteria	p__bacteroidetes	c__sphingobacteriia	o__sphingobacteriales	f__sphingobacteriaceae	g__pedobacter	s__pedobacter spp.
1015	k__bacteria	p__firmicutes	c__clostridia	o__clostridiales	f__ruminococcaceae	g__subdoligranulum	s__subdoligranulum spp.
1016	k__bacteria	p__actinobacteria	c__actinobacteria	o__acidimicrobiales	f__acidimicrobiaceae	g__aciditerrimonas	s__aciditerrimonas sp.
1017	k__bacteria	p__cyanobacteria	c__cyanobacteria	o__syneschococcales	f__leptolyngbyaceae	g__leptolyngbya	s__leptolyngbya sp.
1018	k__bacteria	p__verrucomicrobia	c__verrucomicrobiae	o__verrucomicrobiales	f__verrucomicrobiaceae	g__prosthecobacter	s__prosthecobacter debontii
1021	k__bacteria	p__bacteroidetes	c__sphingobacteriia	o__sphingobacteriales	f__chitinophagaceae	g__segetibacter	s__segetibacter spp.
1022	k__bacteria	p__bacteroidetes	c__sphingobacteriia	o__sphingobacteriales	f__sphingobacteriaceae	g__sphingobacterium	s__sphingobacterium spp.
1023	k__bacteria	p__acidobacteria	c__holophagae	o__holophagales	f__holophagaceae	g__holophaga	s__holophaga spp.
1024	k__bacteria	p__proteobacteria	c__deltaproteobacteria	o__myxococcales	f__kofleriaceae	g__haliangium	s__haliangium spp.
1025	k__bacteria	p__proteobacteria	c__alphaproteobacteria	o__rhizobiales	f__hyphomicrobiaceae	g__pedomicrobium	s__pedomicrobium spp.
1026	k__bacteria	p__bacteroidetes	c__bacteroidia	o__bacteroidales	f__porphyromonadaceae	g__porphyromonas	s__porphyromonas endodontalis
1027	k__bacteria	p__proteobacteria	c__alphaproteobacteria	o__rhizobiales	f__phyllobacteriaceae	g__mesorhizobium	s__mesorhizobium spp.
1028	k__bacteria	p__firmicutes	c__bacilli	o__lactobacillales	f__lactobacillaceae	g__lactobacillus	s__lactobacillus iners
1029	k__bacteria	p__proteobacteria	c__gammaproteobacteria	o__oceanospirillales	f__halomonadaceae	g__candidatus carsonella	s__candidatus carsonella ruddii
1030	k__bacteria	p__chloroflexi	c__anaerolineae	o__anaerolineales	f__anaerolineaceae	g__ornatilinea	s__ornatilinea apprima
1031	k__bacteria	p__proteobacteria	c__gammaproteobacteria	o__xanthomonadales	f__sinobacteraceae	g__solimonas	s__solimonas sp.
1032	k__bacteria	p__bacteroidetes	c__sphingobacteriia	o__sphingobacteriales	f__sphingobacteriaceae	g__solitalea	s__solitalea canadensis
1033	k__bacteria	p__actinobacteria	c__actinobacteria	o__actinomycetales	f__kineosporiaceae	g__kineosporia	s__kineosporia aurantiaca
1034	k__bacteria	p__firmicutes	c__clostridia	o__clostridiales	f__clostridiaceae	g__geosporobacter	s__geosporobacter sp.
1035	k__bacteria	p__firmicutes	c__bacilli	o__lactobacillales	f__lactobacillaceae	g__lactobacillus	s__lactobacillus johnsonii
1036	k__bacteria	p__firmicutes	c__bacilli	o__lactobacillales	f__aerococcaceae	g__globicatella	s__globicatella sanguinis
1037	k__bacteria	p__proteobacteria	c__deltaproteobacteria	o__desulfuromonadales	f__geobacteraceae	g__geobacter	s__geobacter spp.
1038	k__bacteria	p__chloroflexi	c__anaerolineae	o__anaerolineales	f__anaerolineaceae	g__ornatilinea	s__ornatilinea apprima
1039	k__bacteria	p__proteobacteria	c__gammaproteobacteria	o__chromatiales	f__halothiobacillaceae	g__halothiobacillus	s__halothiobacillus kellyi
1040	k__bacteria	p__proteobacteria	c__gammaproteobacteria	o__enterobacteriales	f__enterobacteriaceae	g__candidatus blochmannia	s__blochmannia endosymbiont of camponotus renggeri
1041	k__bacteria	p__proteobacteria	c__alphaproteobacteria	o__rhizobiales	f__phyllobacteriaceae	g__nitratireductor	s__nitratireductor spp.
1042	k__bacteria	p__chrysiogenetes	c__chrysiogenetes	o__chrysiogenales	f__chrysiogenaceae	g__desulfurispirillum	s__desulfurispirillum indicum
1043	k__bacteria	p__actinobacteria	c__actinobacteria	o__actinomycetales	f__frankiaceae	g__frankia	s__frankia spp.
1046	k__bacteria	p__proteobacteria	c__deltaproteobacteria	o__desulfuromonadales	f__geobacteraceae	g__geobacter	s__geobacter spp.
1047	k__bacteria	p__firmicutes	c__clostridia	o__clostridiales	f__ruminococcaceae	g__acetivibrio	s__acetivibrio spp.
1048	k__bacteria	p__proteobacteria	c__deltaproteobacteria	o__myxococcales	f__anaeromyxobacteraceae	g__anaeromyxobacter	s__anaeromyxobacter spp.
1049	k__bacteria	p__chloroflexi	c__chloroflexia	o__chloroflexales	f__roseiflexaceae	g__roseiflexus	s__roseiflexus spp.
1050	k__bacteria	p__proteobacteria	c__betaproteobacteria	o__nitrosomonadales	f__nitrosomonadaceae	g__nitrosospira	s__nitrosospira spp.
1052	k__bacteria	p__firmicutes	c__clostridia	o__clostridiales	f__clostridiaceae	g__clostridium	s__clostridium sp.
1053	k__bacteria	p__proteobacteria	c__alphaproteobacteria	o__rhizobiales	f__methylobacteriaceae	g__methylobacterium	s__methylobacterium oxalidis
1054	k__bacteria	p__proteobacteria	c__betaproteobacteria	o__burkholderiales	f__burkholderiaceae	g__ralstonia	s__ralstonia spp.
1055	k__bacteria	p__actinobacteria	c__actinobacteria	o__coriobacteriales	f__coriobacteriaceae	g__gordonibacter	s__gordonibacter spp.
1056	k__bacteria	p__proteobacteria	c__gammaproteobacteria	o__xanthomonadales	f__xanthomonadaceae	g__xanthomonas	s__xanthomonas sp.
1057	k__bacteria	p__proteobacteria	c__deltaproteobacteria	o__myxococcales	f__anaeromyxobacteraceae	g__anaeromyxobacter	s__anaeromyxobacter spp.
1058	k__bacteria	p__actinobacteria	c__actinobacteria	o__actinomycetales	f__geodermatophilaceae	g__geodermatophilus	s__geodermatophilus spp.
1059	k__bacteria	p__bacteroidetes	c__bacteroidia	o__bacteroidales	f__porphyromonadaceae	g__paludibacter	s__paludibacter spp.
1060	k__bacteria	p__actinobacteria	c__actinobacteria	o__actinomycetales	f__micrococcaceae	g__arthrobacter	s__arthrobacter spp.
1061	k__bacteria	p__proteobacteria	c__gammaproteobacteria	o__xanthomonadales	f__xanthomonadaceae	g__lysobacter	s__lysobacter spp.
1062	k__bacteria	p__proteobacteria	c__alphaproteobacteria	o__rhizobiales	f__methylocystaceae	g__methylocystis	s__methylocystis spp.
1063	k__bacteria	p__bacteroidetes	c__bacteroidia	o__bacteroidales	f__porphyromonadaceae	g__petrimonas	s__petrimonas spp.
1064	k__bacteria	p__proteobacteria	c__betaproteobacteria	o__burkholderiales	f__comamonadaceae	g__schlegelella	s__schlegelella thermodepolymerans
1065	k__bacteria	p__firmicutes	c__clostridia	o__clostridiales	f__lachnospiraceae	g__roseburia	s__roseburia sp.
1066	k__bacteria	p__bacteroidetes	c__flavobacteriia	o__flavobacteriales	f__cryomorphaceae	g__owenweeksia	s__owenweeksia spp.
1067	k__bacteria	p__proteobacteria	c__alphaproteobacteria	o__rhizobiales	f__phyllobacteriaceae	g__mesorhizobium	s__mesorhizobium spp.
1069	k__bacteria	p__bacteroidetes	c__sphingobacteriia	o__sphingobacteriales	f__sphingobacteriaceae	g__pedobacter	s__pedobacter spp.
1070	k__bacteria	p__firmicutes	c__erysipelotrichia	o__erysipelotrichales	f__erysipelotrichaceae	g__turicibacter	s__turicibacter spp.
1071	k__bacteria	p__actinobacteria	c__actinobacteria	o__actinomycetales	f__nocardioidaceae	g__nocardioides	s__nocardioides sp.
1073	k__bacteria	p__chloroflexi	c__anaerolineae	o__anaerolineales	f__anaerolineaceae	g__levilinea	s__levilinea spp.
1074	k__bacteria	p__chloroflexi	c__dehalococcoidia	o__dehalococcoidales	f__dehalococcoidaceae	g__dehalococcoides	s__dehalococcoides spp.
1075	k__bacteria	p__actinobacteria	c__actinobacteria	o__coriobacteriales	f__coriobacteriaceae	g__gordonibacter	s__gordonibacter spp.
1076	k__bacteria	p__proteobacteria	c__alphaproteobacteria	o__rhizobiales	f__rhizobiaceae	g__rhizobium	s__rhizobium spp.
1077	k__bacteria	p__acidobacteria	c__holophagae	o__holophagales	f__holophagaceae	g__geothrix	s__geothrix spp.
1078	k__bacteria	p__firmicutes	c__clostridia	o__clostridiales	f__ruminococcaceae	g__ruminococcus	s__ruminococcus spp.
1079	k__bacteria	p__proteobacteria	c__alphaproteobacteria	o__rhizobiales	f__rhizobiaceae	g__rhizobium	s__rhizobium spp.
1080	k__bacteria	p__spirochaetes	c__spirochaetia	o__spirochaetales	f__leptospiraceae	g__leptospira	s__leptospira interrogans
1081	k__bacteria	p__gemmatimonadetes	c__gemmatimonadetes	o__gemmatimonadales	f__gemmatimonadaceae	g__gemmatimonas	s__gemmatimonas spp.
1082	k__bacteria	p__bacteroidetes	c__sphingobacteriia	o__sphingobacteriales	f__saprospiraceae	g__haliscomenobacter	s__haliscomenobacter spp.
1083	k__bacteria	p__bacteroidetes	c__bacteroidia	o__bacteroidales	f__bacteroidaceae	g__bacteroides	s__bacteroides spp.
1084	k__bacteria	p__actinobacteria	c__actinobacteria	o__acidimicrobiales	f__acidimicrobiaceae	g__aciditerrimonas	s__aciditerrimonas ferrireducens
1085	k__bacteria	p__chloroflexi	c__anaerolineae	o__anaerolineales	f__anaerolineaceae	g__bellilinea	s__bellilinea spp.
1086	k__bacteria	p__chloroflexi	c__anaerolineae	o__anaerolineales	f__anaerolineaceae	g__bellilinea	s__bellilinea spp.
1087	k__bacteria	p__actinobacteria	c__actinobacteria	o__actinomycetales	f__micromonosporaceae	g__verrucosispora	s__verrucosispora spp.
1088	k__bacteria	p__bacteroidetes	c__cytophagia	o__cytophagales	f__cytophagaceae	g__cytophaga	s__cytophaga spp.
1089	k__bacteria	p__firmicutes	c__bacilli	o__bacillales	f__bacillaceae	g__bacillus	s__bacillus spp.
1090	k__bacteria	p__proteobacteria	c__gammaproteobacteria	o__pseudomonadales	f__moraxellaceae	g__perlucidibaca	s__perlucidibaca spp.
1091	k__bacteria	p__chloroflexi	c__anaerolineae	o__anaerolineales	f__anaerolineaceae	g__longilinea	s__longilinea spp.
1092	k__bacteria	p__actinobacteria	c__actinobacteria	o__solirubrobacterales	f__conexibacteraceae	g__conexibacter	s__conexibacter spp.
1093	k__bacteria	p__bacteroidetes	c__sphingobacteriia	o__sphingobacteriales	f__saprospiraceae	g__haliscomenobacter	s__haliscomenobacter sp.
1094	k__bacteria	p__firmicutes	c__clostridia	o__clostridiales	f__ruminococcaceae	g__acetivibrio	s__acetivibrio spp.
1095	k__bacteria	p__firmicutes	c__clostridia	o__clostridiales	f__syntrophomonadaceae	g__syntrophomonas	s__syntrophomonas zehnderi
1096	k__bacteria	p__bacteroidetes	c__bacteroidia	o__bacteroidales	f__rikenellaceae	g__rikenella	s__rikenella spp.
1097	k__bacteria	p__proteobacteria	c__alphaproteobacteria	o__rhizobiales	f__brucellaceae	g__ochrobactrum	s__ochrobactrum spp.
1098	k__bacteria	p__proteobacteria	c__alphaproteobacteria	o__sphingomonadales	f__erythrobacteraceae	g__porphyrobacter	s__porphyrobacter spp.
1099	k__bacteria	p__bacteroidetes	c__sphingobacteriia	o__sphingobacteriales	f__chitinophagaceae	g__terrimonas	s__terrimonas sp.
1100	k__bacteria	p__actinobacteria	c__actinobacteria	o__actinomycetales	f__corynebacteriaceae	g__corynebacterium	s__corynebacterium sp.
1101	k__bacteria	p__firmicutes	c__erysipelotrichia	o__erysipelotrichales	f__erysipelotrichaceae	g__erysipelothrix	s__erysipelothrix spp.
1102	k__bacteria	p__bacteroidetes	c__sphingobacteriia	o__sphingobacteriales	f__sphingobacteriaceae	g__sphingobacterium	s__sphingobacterium sp.
1103	k__bacteria	p__proteobacteria	c__deltaproteobacteria	o__desulfuromonadales	f__pelobacteraceae	g__pelobacter	s__pelobacter spp.
1104	k__bacteria	p__proteobacteria	c__alphaproteobacteria	o__rhodobacterales	f__rhodobacteraceae	g__rubellimicrobium	s__rubellimicrobium spp.
1105	k__bacteria	p__firmicutes	c__clostridia	o__clostridiales	f__ruminococcaceae	g__candidatus soleaferrea	s__candidatus soleaferrea massiliensis
1106	k__bacteria	p__proteobacteria	c__gammaproteobacteria	o__alteromonadales	f__alteromonadaceae	g__alishewanella	s__alishewanella sp.
1107	k__bacteria	p__acidobacteria	c__acidobacteriia	o__acidobacteriales	f__acidobacteriaceae	g__acidobacterium	s__acidobacterium spp.
1108	k__bacteria	p__proteobacteria	c__deltaproteobacteria	o__desulfovibrionales	f__desulfovibrionaceae	g__desulfovibrio	s__desulfovibrio spp.
1109	k__bacteria	p__proteobacteria	c__betaproteobacteria	o__nitrosomonadales	f__nitrosomonadaceae	g__nitrosovibrio	s__nitrosovibrio spp.
1110	k__bacteria	p__proteobacteria	c__betaproteobacteria	o__rhodocyclales	f__rhodocyclaceae	g__azonexus	s__azonexus spp.
1111	k__bacteria	p__firmicutes	c__clostridia	o__clostridiales	f__clostridiaceae	g__clostridium	s__clostridium sp.
1112	k__bacteria	p__chloroflexi	c__anaerolineae	o__anaerolineales	f__anaerolineaceae	g__levilinea	s__levilinea spp.
1113	k__bacteria	p__firmicutes	c__clostridia	o__clostridiales	f__clostridiaceae	g__clostridium	s__clostridium spp.
1114	k__bacteria	p__verrucomicrobia	c__opitutae	o__opitutales	f__opitutaceae	g__opitutus	s__opitutus spp.
1115	k__bacteria	p__bacteroidetes	c__bacteroidia	o__bacteroidales	f__prolixibacteraceae	g__sunxiuqinia	s__sunxiuqinia sp.
1116	k__bacteria	p__bacteroidetes	c__flavobacteriia	o__flavobacteriales	f__flavobacteriaceae	g__flavobacterium	s__flavobacterium spp.
1117	k__bacteria	p__proteobacteria	c__alphaproteobacteria	o__sphingomonadales	f__sphingomonadaceae	g__sphingomonas	s__sphingomonas spp.
1118	k__bacteria	p__proteobacteria	c__alphaproteobacteria	o__rhodospirillales	f__rhodospirillaceae	g__magnetospirillum	s__magnetospirillum sp.
1119	k__bacteria	p__verrucomicrobia	c__spartobacteria	o__spartobacteria	f__spartobacteria	g__chthoniobacter	s__chthoniobacter flavus
1120	k__bacteria	p__planctomycetes	c__planctomycetia	o__planctomycetales	f__planctomycetaceae	g__isosphaera	s__isosphaera spp.
1121	k__bacteria	p__deinococcus_thermus	c__deinococci	o__thermales	f__thermaceae	g__rhabdothermus	s__rhabdothermus arcticus
1122	k__bacteria	p__gemmatimonadetes	c__gemmatimonadetes	o__gemmatimonadales	f__gemmatimonadaceae	g__gemmatimonas	s__gemmatimonas spp.
1123	k__bacteria	p__bacteroidetes	c__flavobacteriia	o__flavobacteriales	f__cryomorphaceae	g__owenweeksia	s__owenweeksia spp.
1124	k__bacteria	p__firmicutes	c__clostridia	o__clostridiales	f__peptoniphilaceae	g__parvimonas	s__parvimonas micra
1125	k__bacteria	p__cyanobacteria	c__cyanobacteria	o__prochlorales	f__prochlorococcaceae	g__prochlorococcus	s__prochlorococcus spp.
1126	k__bacteria	p__proteobacteria	c__gammaproteobacteria	o__methylococcales	f__methylococcaceae	g__methylocaldum	s__methylocaldum sp.
1127	k__bacteria	p__proteobacteria	c__gammaproteobacteria	o__xanthomonadales	f__xanthomonadaceae	g__luteibacter	s__luteibacter sp.
1128	k__bacteria	p__cyanobacteria	c__cyanobacteria	o__nostocales	f__rivulariaceae	g__calothrix	s__calothrix sp.
1129	k__bacteria	p__actinobacteria	c__actinobacteria	o__actinomycetales	f__corynebacteriaceae	g__corynebacterium	s__corynebacterium urealyticum
1130	k__bacteria	p__proteobacteria	c__alphaproteobacteria	o__sphingomonadales	f__sphingomonadaceae	g__sphingomonas	s__sphingomonas spp.
1131	k__bacteria	p__firmicutes	c__clostridia	o__clostridiales	f__peptococcaceae	g__desulfitobacterium	s__desulfitobacterium spp.
1132	k__bacteria	p__verrucomicrobia	c__verrucomicrobiae	o__verrucomicrobiales	f__verrucomicrobiaceae	g__verrucomicrobium	s__verrucomicrobium spp.
1133	k__bacteria	p__bacteroidetes	c__flavobacteriia	o__flavobacteriales	f__flavobacteriaceae	g__flavobacterium	s__flavobacterium spp.
1134	k__bacteria	p__bacteroidetes	c__bacteroidia	o__bacteroidales	f__porphyromonadaceae	g__dysgonomonas	s__dysgonomonas spp.
1135	k__bacteria	p__proteobacteria	c__gammaproteobacteria	o__thiotrichales	f__thiotrichaceae	g__beggiatoa	s__beggiatoa spp.
1136	k__bacteria	p__firmicutes	c__clostridia	o__clostridiales	f__ruminococcaceae	g__ruminococcus	s__ruminococcus callidus
1137	k__bacteria	p__proteobacteria	c__alphaproteobacteria	o__rhizobiales	f__hyphomicrobiaceae	g__rhizomicrobium	s__rhizomicrobium spp.
1138	k__bacteria	p__proteobacteria	c__betaproteobacteria	o__burkholderiales	f__comamonadaceae	g__acidovorax	s__acidovorax spp.
1139	k__bacteria	p__bacteroidetes	c__bacteroidia	o__bacteroidales	f__prolixibacteraceae	g__prolixibacter	s__prolixibacter spp.
1140	k__bacteria	p__verrucomicrobia	c__verrucomicrobiae	o__verrucomicrobiales	f__verrucomicrobiaceae	g__verrucomicrobium	s__verrucomicrobium sp.
1141	k__bacteria	p__spirochaetes	c__spirochaetia	o__spirochaetales	f__leptospiraceae	g__leptospira	s__leptospira spp.
1142	k__bacteria	p__bacteroidetes	c__flavobacteriia	o__flavobacteriales	f__flavobacteriaceae	g__flavobacterium	s__flavobacterium spp.
1143	k__bacteria	p__proteobacteria	c__alphaproteobacteria	o__rhodospirillales	f__rhodospirillaceae	g__defluviicoccus	s__defluviicoccus vanus
1144	k__bacteria	p__proteobacteria	c__deltaproteobacteria	o__desulfovibrionales	f__desulfovibrionaceae	g__desulfovibrio	s__desulfovibrio putealis
1145	k__bacteria	p__proteobacteria	c__alphaproteobacteria	o__sphingomonadales	f__sphingomonadaceae	g__sphingomonas	s__sphingomonas spp.
1146	k__bacteria	p__acidobacteria	c__acidobacteriia	o__acidobacteriales	f__acidobacteriaceae	g__granulicella	s__granulicella spp.
1147	k__bacteria	p__actinobacteria	c__actinobacteria	o__actinomycetales	f__pseudonocardiaceae	g__allokutzneria	s__allokutzneria spp.
1148	k__bacteria	p__acidobacteria	c__acidobacteriia	o__acidobacteriales	f__acidobacteriaceae	g__acidobacterium	s__acidobacterium spp.
1149	k__bacteria	p__firmicutes	c__clostridia	o__clostridiales	f__lachnospiraceae	g__robinsoniella	s__robinsoniella peoriensis
1150	k__bacteria	p__bacteroidetes	c__sphingobacteriia	o__sphingobacteriales	f__sphingobacteriaceae	g__sphingobacterium	s__sphingobacterium spp.
1151	k__bacteria	p__firmicutes	c__bacilli	o__bacillales	f__thermoactinomycetaceae	g__thermoflavimicrobium	s__thermoflavimicrobium spp.
1152	k__bacteria	p__firmicutes	c__clostridia	o__clostridiales	f__eubacteriaceae	g__eubacterium	s__eubacterium spp.
1153	k__bacteria	p__firmicutes	c__clostridia	o__clostridiales	f__ruminococcaceae	g__sporobacter	s__sporobacter termitidis
1154	k__bacteria	p__actinobacteria	c__thermoleophilia	o__thermoleophilales	f__thermoleophilaceae	g__thermoleophilum	s__thermoleophilum spp.
1155	k__bacteria	p__firmicutes	c__bacilli	o__bacillales	f__bacillaceae	g__bacillus	s__bacillus polygonumi
1156	k__bacteria	p__deinococcus_thermus	c__deinococci	o__thermales	f__thermaceae	g__meiothermus	s__meiothermus sp.
1157	k__bacteria	p__proteobacteria	c__deltaproteobacteria	o__syntrophobacterales	f__syntrophaceae	g__desulfomonile	s__desulfomonile spp.
1158	k__bacteria	p__actinobacteria	c__actinobacteria	o__actinomycetales	f__pseudonocardiaceae	g__saccharopolyspora	s__saccharopolyspora sp.
1159	k__bacteria	p__bacteroidetes	c__flavobacteriia	o__flavobacteriales	f__flavobacteriaceae	g__flavobacterium	s__flavobacterium spp.
1160	k__bacteria	p__proteobacteria	c__alphaproteobacteria	o__caulobacterales	f__caulobacteraceae	g__asticcacaulis	s__asticcacaulis sp.
1161	k__bacteria	p__proteobacteria	c__alphaproteobacteria	o__rhizobiales	f__hyphomicrobiaceae	g__pedomicrobium	s__pedomicrobium spp.
1162	k__bacteria	p__bacteroidetes	c__sphingobacteriia	o__sphingobacteriales	f__chitinophagaceae	g__flavisolibacter	s__flavisolibacter spp.
1163	k__bacteria	p__proteobacteria	c__gammaproteobacteria	o__xanthomonadales	f__xanthomonadaceae	g__xanthomonas	s__xanthomonas sp.
1165	k__bacteria	p__planctomycetes	c__planctomycetia	o__candidatus brocadiales	f__candidatus brocadiaceae	g__candidatus kuenenia	s__uncultured candidatus kuenenia sp.
1166	k__bacteria	p__bacteroidetes	c__cytophagia	o__cytophagales	f__cytophagaceae	g__rhodocytophaga	s__rhodocytophaga aerolata
1167	k__bacteria	p__proteobacteria	c__alphaproteobacteria	o__rhodospirillales	f__rhodospirillaceae	g__magnetospirillum	s__magnetospirillum sp.
1168	k__bacteria	p__proteobacteria	c__betaproteobacteria	o__burkholderiales	f__burkholderiaceae	g__burkholderia	s__burkholderia spp.
1169	k__bacteria	p__bacteroidetes	c__bacteroidia	o__bacteroidales	f__prevotellaceae	g__prevotella	s__prevotella timonensis
1170	k__bacteria	p__actinobacteria	c__actinobacteria	o__actinomycetales	f__cellulomonadaceae	g__actinotalea	s__actinotalea sp.
1171	k__bacteria	p__acidobacteria	c__acidobacteriia	o__acidobacteriales	f__acidobacteriaceae	g__acidobacterium	s__acidobacterium spp.
1172	k__bacteria	p__bacteroidetes	c__sphingobacteriia	o__sphingobacteriales	f__sphingobacteriaceae	g__solitalea	s__solitalea spp.
1173	k__bacteria	p__proteobacteria	c__gammaproteobacteria	o__gammaproteobacteria	f__gammaproteobacteria	g__spongiibacter	s__spongiibacter sp.
1174	k__bacteria	p__firmicutes	c__erysipelotrichia	o__erysipelotrichales	f__erysipelotrichaceae	g__turicibacter	s__turicibacter spp.
1175	k__bacteria	p__proteobacteria	c__betaproteobacteria	o__rhodocyclales	f__rhodocyclaceae	g__rhodocyclus	s__rhodocyclus tenuis
1176	k__bacteria	p__proteobacteria	c__betaproteobacteria	o__burkholderiales	f__oxalobacteraceae	g__massilia	s__massilia spp.
1177	k__bacteria	p__proteobacteria	c__gammaproteobacteria	o__oceanospirillales	f__halomonadaceae	g__halomonas	s__candidatus halomonas phosphatis
1178	k__bacteria	p__proteobacteria	c__deltaproteobacteria	o__syntrophobacterales	f__syntrophobacteraceae	g__desulfovirga	s__desulfovirga spp.
1179	k__bacteria	p__proteobacteria	c__alphaproteobacteria	o__rhizobiales	f__hyphomicrobiaceae	g__rhizomicrobium	s__rhizomicrobium spp.
1180	k__bacteria	p__proteobacteria	c__alphaproteobacteria	o__sphingomonadales	f__sphingomonadaceae	g__sphingobium	s__sphingobium sp.
1181	k__bacteria	p__proteobacteria	c__betaproteobacteria	o__nitrosomonadales	f__nitrosomonadaceae	g__nitrosovibrio	s__nitrosovibrio spp.
1182	k__bacteria	p__firmicutes	c__clostridia	o__clostridiales	f__clostridiaceae	g__clostridium	s__clostridium sp.
1183	k__bacteria	p__planctomycetes	c__planctomycetia	o__planctomycetales	f__planctomycetaceae	g__blastopirellula	s__blastopirellula spp.
1184	k__bacteria	p__actinobacteria	c__actinobacteria	o__acidimicrobiales	f__acidimicrobiaceae	g__ilumatobacter	s__ilumatobacter spp.
1185	k__bacteria	p__firmicutes	c__clostridia	o__clostridiales	f__ruminococcaceae	g__acetivibrio	s__acetivibrio spp.
1186	k__bacteria	p__proteobacteria	c__gammaproteobacteria	o__xanthomonadales	f__xanthomonadaceae	g__luteibacter	s__luteibacter rhizovicinus
1187	k__bacteria	p__proteobacteria	c__deltaproteobacteria	o__desulfuromonadales	f__geobacteraceae	g__geobacter	s__geobacter spp.
1188	k__bacteria	p__bacteroidetes	c__bacteroidia	o__bacteroidales	f__rikenellaceae	g__alistipes	s__alistipes shahii
1189	k__bacteria	p__proteobacteria	c__alphaproteobacteria	o__rhodospirillales	f__rhodospirillaceae	g__skermanella	s__skermanella sp.
1190	k__bacteria	p__proteobacteria	c__alphaproteobacteria	o__rhizobiales	f__methylobacteriaceae	g__microvirga	s__microvirga spp.
1191	k__bacteria	p__acidobacteria	c__solibacteres	o__solibacterales	f__solibacteraceae	g__candidatus solibacter	s__uncultured candidatus solibacter sp.
1192	k__bacteria	p__proteobacteria	c__gammaproteobacteria	o__methylococcales	f__methylothermaceae	g__methylothermus	s__methylothermus spp.
1193	k__bacteria	p__cyanobacteria	c__cyanobacteria	o__prochlorales	f__prochlorococcaceae	g__prochlorococcus	s__prochlorococcus spp.
1195	k__bacteria	p__proteobacteria	c__gammaproteobacteria	o__xanthomonadales	f__xanthomonadaceae	g__silanimonas	s__silanimonas mangrovi
1196	k__bacteria	p__actinobacteria	c__actinobacteria	o__acidimicrobiales	f__acidimicrobiaceae	g__ilumatobacter	s__ilumatobacter spp.
1197	k__bacteria	p__bacteroidetes	c__cytophagia	o__cytophagales	f__cytophagaceae	g__cytophaga	s__cytophaga spp.
1198	k__bacteria	p__cyanobacteria	c__cyanobacteria	o__chroococcales	f__chroococcales	g__chlorogloea	s__chlorogloea microcystoides
1199	k__bacteria	p__bacteroidetes	c__sphingobacteriia	o__sphingobacteriales	f__sphingobacteriaceae	g__solitalea	s__solitalea koreensis
1200	k__bacteria	p__proteobacteria	c__betaproteobacteria	o__betaproteobacteria	f__betaproteobacteria	g__candidatus vidania	s__candidatus vidania fulgoroideae
1201	k__bacteria	p__proteobacteria	c__gammaproteobacteria	o__pasteurellales	f__pasteurellaceae	g__pasteurella	s__pasteurella stomatis
1202	k__bacteria	p__ignavibacteriae	c__ignavibacteria	o__ignavibacteriales	f__ignavibacteriaceae	g__ignavibacterium	s__ignavibacterium album
1203	k__bacteria	p__firmicutes	c__bacilli	o__bacillales	f__bacillaceae	g__bacillus	s__bacillus spp.
1204	k__bacteria	p__proteobacteria	c__deltaproteobacteria	o__myxococcales	f__anaeromyxobacteraceae	g__anaeromyxobacter	s__anaeromyxobacter spp.
1205	k__bacteria	p__firmicutes	c__clostridia	o__clostridiales	f__clostridiaceae	g__clostridium	s__clostridium spp.
1206	k__bacteria	p__proteobacteria	c__deltaproteobacteria	o__bdellovibrionales	f__bdellovibrionaceae	g__bdellovibrio	s__bdellovibrio sp.
1207	k__bacteria	p__planctomycetes	c__planctomycetia	o__planctomycetales	f__planctomycetaceae	g__blastopirellula	s__blastopirellula spp.
1208	k__bacteria	p__firmicutes	c__clostridia	o__clostridiales	f__lachnospiraceae	g__dorea	s__candidatus dorea massiliensis
1209	k__bacteria	p__proteobacteria	c__betaproteobacteria	o__rhodocyclales	f__rhodocyclaceae	g__rhodocyclus	s__rhodocyclus spp.
1210	k__bacteria	p__chloroflexi	c__anaerolineae	o__anaerolineales	f__anaerolineaceae	g__anaerolinea	s__anaerolinea thermolimosa
1211	k__bacteria	p__cyanobacteria	c__cyanobacteria	o__prochlorales	f__prochlorococcaceae	g__prochlorococcus	s__prochlorococcus spp.
1212	k__bacteria	p__firmicutes	c__clostridia	o__clostridiales	f__eubacteriaceae	g__eubacterium	s__eubacterium coprostanoligenes
1213	k__bacteria	p__bacteroidetes	c__sphingobacteriia	o__sphingobacteriales	f__chitinophagaceae	g__niastella	s__niastella sp.
1214	k__bacteria	p__actinobacteria	c__actinobacteria	o__bifidobacteriales	f__bifidobacteriaceae	g__bifidobacterium	s__bifidobacterium sp.
1215	k__bacteria	p__acidobacteria	c__holophagae	o__holophagales	f__holophagaceae	g__holophaga	s__holophaga spp.
1216	k__bacteria	p__proteobacteria	c__deltaproteobacteria	o__desulfuromonadales	f__geobacteraceae	g__geobacter	s__geobacter spp.
1217	k__bacteria	p__bacteroidetes	c__cytophagia	o__cytophagales	f__cytophagaceae	g__cytophaga	s__cytophaga spp.
1218	k__bacteria	p__chloroflexi	c__anaerolineae	o__anaerolineales	f__anaerolineaceae	g__bellilinea	s__bellilinea spp.
1219	k__bacteria	p__bacteroidetes	c__bacteroidia	o__bacteroidales	f__bacteroidaceae	g__bacteroides	s__bacteroides acidifaciens
1220	k__bacteria	p__spirochaetes	c__spirochaetia	o__spirochaetales	f__spirochaetaceae	g__spirochaeta	s__spirochaeta spp.
1221	k__bacteria	p__bacteroidetes	c__sphingobacteriia	o__sphingobacteriales	f__chitinophagaceae	g__chitinophaga	s__chitinophaga spp.
1222	k__bacteria	p__proteobacteria	c__deltaproteobacteria	o__syntrophobacterales	f__syntrophaceae	g__desulfomonile	s__desulfomonile tiedjei
1223	k__bacteria	p__proteobacteria	c__betaproteobacteria	o__burkholderiales	f__sutterellaceae	g__sutterella	s__sutterella stercoricanis
1225	k__bacteria	p__planctomycetes	c__planctomycetia	o__planctomycetales	f__planctomycetaceae	g__zavarzinella	s__zavarzinella spp.
1226	k__bacteria	p__planctomycetes	c__planctomycetia	o__planctomycetales	f__planctomycetaceae	g__blastopirellula	s__blastopirellula spp.
1227	k__bacteria	p__bacteroidetes	c__bacteroidia	o__bacteroidales	f__prevotellaceae	g__prevotella	s__prevotella spp.
1228	k__bacteria	p__proteobacteria	c__gammaproteobacteria	o__methylococcales	f__methylococcaceae	g__methylosarcina	s__methylosarcina lacus
1229	k__bacteria	p__firmicutes	c__clostridia	o__clostridiales	f__clostridiaceae	g__clostridium	s__clostridium sp.
1230	k__bacteria	p__proteobacteria	c__alphaproteobacteria	o__caulobacterales	f__caulobacteraceae	g__caulobacter	s__caulobacter spp.
1231	k__bacteria	p__proteobacteria	c__epsilonproteobacteria	o__campylobacterales	f__campylobacteraceae	g__sulfurospirillum	s__thermobaculum sp.
1232	k__bacteria	p__planctomycetes	c__planctomycetia	o__planctomycetales	f__planctomycetaceae	g__planctomyces	s__planctomyces spp.
1233	k__bacteria	p__thermotogae	c__thermotogae	o__thermotogales	f__thermotogaceae	g__thermosipho	s__thermosipho spp.
1235	k__bacteria	p__proteobacteria	c__deltaproteobacteria	o__myxococcales	f__kofleriaceae	g__haliangium	s__haliangium spp.
1236	k__bacteria	p__chlamydiae	c__chlamydiia	o__chlamydiales	f__chlamydiaceae	g__chlamydia	s__chlamydia spp.
1237	k__bacteria	p__acidobacteria	c__acidobacteriia	o__acidobacteriales	f__acidobacteriaceae	g__acidobacterium	s__acidobacterium spp.
1238	k__bacteria	p__bacteroidetes	c__sphingobacteriia	o__sphingobacteriales	f__chitinophagaceae	g__flavisolibacter	s__flavisolibacter spp.
1239	k__bacteria	p__chloroflexi	c__anaerolineae	o__anaerolineales	f__anaerolineaceae	g__longilinea	s__longilinea spp.
1240	k__bacteria	p__gemmatimonadetes	c__gemmatimonadetes	o__gemmatimonadales	f__gemmatimonadaceae	g__gemmatimonas	s__gemmatimonas spp.
1241	k__bacteria	p__actinobacteria	c__actinobacteria	o__rubrobacterales	f__rubrobacteraceae	g__rubrobacter	s__rubrobacter spp.
1242	k__bacteria	p__bacteroidetes	c__sphingobacteriia	o__sphingobacteriales	f__chitinophagaceae	g__flavihumibacter	s__flavihumibacter sp.
1243	k__bacteria	p__proteobacteria	c__alphaproteobacteria	o__rhodospirillales	f__rhodospirillaceae	g__skermanella	s__skermanella sp.
1244	k__bacteria	p__actinobacteria	c__actinobacteria	o__actinomycetales	f__nocardiaceae	g__rhodococcus	s__rhodococcus rhodnii
1245	k__bacteria	p__ignavibacteriae	c__ignavibacteria	o__ignavibacteriales	f__ignavibacteriaceae	g__ignavibacterium	s__ignavibacterium spp.
1246	k__bacteria	p__firmicutes	c__clostridia	o__clostridiales	f__clostridiaceae	g__lutispora	s__lutispora spp.
1247	k__bacteria	p__planctomycetes	c__planctomycetia	o__planctomycetales	f__planctomycetaceae	g__zavarzinella	s__zavarzinella spp.
1248	k__bacteria	p__firmicutes	c__clostridia	o__clostridiales	f__clostridiaceae	g__clostridium	s__clostridium sp.
1249	k__bacteria	p__bacteroidetes	c__bacteroidia	o__bacteroidales	f__bacteroidaceae	g__bacteroides	s__bacteroides spp.
1250	k__bacteria	p__firmicutes	c__bacilli	o__bacillales	f__bacillaceae	g__ornithinibacillus	s__ornithinibacillus sp.
1251	k__bacteria	p__proteobacteria	c__alphaproteobacteria	o__rhizobiales	f__phyllobacteriaceae	g__mesorhizobium	s__mesorhizobium alhagi
1252	k__bacteria	p__proteobacteria	c__alphaproteobacteria	o__rhizobiales	f__phyllobacteriaceae	g__aminobacter	s__aminobacter sp.
1253	k__bacteria	p__chloroflexi	c__anaerolineae	o__anaerolineales	f__anaerolineaceae	g__longilinea	s__longilinea spp.
1255	k__bacteria	p__proteobacteria	c__epsilonproteobacteria	o__campylobacterales	f__campylobacteraceae	g__sulfurospirillum	s__thermobaculum sp.
1256	k__bacteria	p__bacteroidetes	c__flavobacteriia	o__flavobacteriales	f__cryomorphaceae	g__fluviicola	s__fluviicola spp.
1257	k__bacteria	p__actinobacteria	c__actinobacteria	o__acidimicrobiales	f__acidimicrobiaceae	g__aciditerrimonas	s__aciditerrimonas spp.
1259	k__bacteria	p__bacteroidetes	c__bacteroidia	o__bacteroidales	f__bacteroidaceae	g__bacteroides	s__bacteroides acidifaciens
1260	k__bacteria	p__proteobacteria	c__gammaproteobacteria	o__xanthomonadales	f__sinobacteraceae	g__solimonas	s__solimonas sp.
1261	k__bacteria	p__actinobacteria	c__actinobacteria	o__actinomycetales	f__streptomycetaceae	g__streptomyces	s__streptomyces spp.
1262	k__bacteria	p__planctomycetes	c__phycisphaerae	o__phycisphaerales	f__phycisphaeraceae	g__phycisphaera	s__phycisphaera spp.
1263	k__bacteria	p__bacteroidetes	c__flavobacteriia	o__flavobacteriales	f__flavobacteriaceae	g__ascidianibacter	s__ascidianibacter aurantiacus
1264	k__bacteria	p__actinobacteria	c__actinobacteria	o__gaiellales	f__gaiellaceae	g__gaiella	s__gaiella spp.
1265	k__bacteria	p__firmicutes	c__bacilli	o__bacillales	f__bacillaceae	g__bacillus	s__bacillus spp.
1266	k__bacteria	p__chloroflexi	c__thermomicrobia	o__sphaerobacterales	f__sphaerobacteraceae	g__sphaerobacter	s__sphaerobacter spp.
1267	k__bacteria	p__cyanobacteria	c__cyanobacteria	o__prochlorales	f__prochlorococcaceae	g__prochlorococcus	s__prochlorococcus spp.
1268	k__bacteria	p__proteobacteria	c__alphaproteobacteria	o__sphingomonadales	f__erythrobacteraceae	g__erythromicrobium	s__erythromicrobium ramosum
1269	k__bacteria	p__spirochaetes	c__spirochaetia	o__spirochaetales	f__spirochaetaceae	g__spirochaeta	s__spirochaeta spp.
1270	k__bacteria	p__spirochaetes	c__spirochaetia	o__spirochaetales	f__leptospiraceae	g__leptospira	s__leptospira spp.
1272	k__bacteria	p__proteobacteria	c__alphaproteobacteria	o__rhizobiales	f__phyllobacteriaceae	g__mesorhizobium	s__mesorhizobium spp.
1273	k__bacteria	p__chloroflexi	c__anaerolineae	o__anaerolineales	f__anaerolineaceae	g__ornatilinea	s__ornatilinea apprima
1274	k__bacteria	p__acidobacteria	c__holophagae	o__holophagales	f__holophagaceae	g__geothrix	s__geothrix spp.
1275	k__bacteria	p__proteobacteria	c__alphaproteobacteria	o__rhizobiales	f__methylobacteriaceae	g__methylobacterium	s__methylobacterium sp.
1276	k__bacteria	p__actinobacteria	c__actinobacteria	o__acidimicrobiales	f__acidimicrobiaceae	g__aciditerrimonas	s__aciditerrimonas spp.
1278	k__bacteria	p__actinobacteria	c__actinobacteria	o__actinomycetales	f__acidothermaceae	g__acidothermus	s__acidothermus cellulolyticus
1279	k__bacteria	p__proteobacteria	c__deltaproteobacteria	o__desulfobacterales	f__desulfobacteraceae	g__desulfonema	s__desulfonema magnum
1280	k__bacteria	p__proteobacteria	c__gammaproteobacteria	o__xanthomonadales	f__xanthomonadaceae	g__arenimonas	s__arenimonas daechungensis
1282	k__bacteria	p__planctomycetes	c__phycisphaerae	o__phycisphaerales	f__phycisphaeraceae	g__phycisphaera	s__phycisphaera spp.
1283	k__bacteria	p__acidobacteria	c__solibacteres	o__solibacterales	f__solibacteraceae	g__candidatus solibacter	s__uncultured candidatus solibacter sp.
1284	k__bacteria	p__chloroflexi	c__anaerolineae	o__anaerolineales	f__anaerolineaceae	g__levilinea	s__levilinea spp.
1285	k__bacteria	p__nitrospirae	c__nitrospira	o__nitrospirales	f__nitrospiraceae	g__candidatus magnetobacterium	s__magnetobacterium sp. enrichment culture clone d2cl_bac_16s_clone7
1286	k__bacteria	p__bacteroidetes	c__bacteroidia	o__bacteroidales	f__porphyromonadaceae	g__petrimonas	s__petrimonas spp.
1287	k__bacteria	p__chloroflexi	c__anaerolineae	o__anaerolineales	f__anaerolineaceae	g__anaerolinea	s__anaerolinea spp.
1288	k__bacteria	p__proteobacteria	c__gammaproteobacteria	o__xanthomonadales	f__sinobacteraceae	g__steroidobacter	s__steroidobacter spp.
1289	k__bacteria	p__actinobacteria	c__actinobacteria	o__acidimicrobiales	f__acidimicrobiaceae	g__ferrithrix	s__ferrithrix spp.
1290	k__bacteria	p__proteobacteria	c__deltaproteobacteria	o__bdellovibrionales	f__bdellovibrionaceae	g__bdellovibrio	s__bdellovibrio sp.
1291	k__bacteria	p__bacteroidetes	c__bacteroidia	o__bacteroidales	f__porphyromonadaceae	g__parabacteroides	s__parabacteroides spp.
1292	k__bacteria	p__planctomycetes	c__planctomycetia	o__planctomycetales	f__planctomycetaceae	g__pirellula	s__pirellula spp.
1293	k__bacteria	p__actinobacteria	c__actinobacteria	o__rubrobacterales	f__rubrobacteraceae	g__rubrobacter	s__rubrobacter spp.
1294	k__bacteria	p__proteobacteria	c__alphaproteobacteria	o__rhodobacterales	f__rhodobacteraceae	g__rhodobacter	s__rhodobacter spp.
1295	k__bacteria	p__cloacimonetes	c__cloacimonetes	o__cloacimonetes	f__cloacimonetes	g__candidatus cloacimonas	s__uncultured candidatus cloacamonas sp.
1296	k__bacteria	p__verrucomicrobia	c__verrucomicrobiae	o__verrucomicrobiales	f__verrucomicrobiaceae	g__verrucomicrobium	s__verrucomicrobium spp.
1297	k__bacteria	p__chloroflexi	c__chloroflexia	o__chloroflexales	f__roseiflexaceae	g__roseiflexus	s__roseiflexus spp.
1298	k__bacteria	p__chloroflexi	c__anaerolineae	o__anaerolineales	f__anaerolineaceae	g__longilinea	s__longilinea spp.
1299	k__bacteria	p__actinobacteria	c__actinobacteria	o__acidimicrobiales	f__acidimicrobiaceae	g__aciditerrimonas	s__aciditerrimonas spp.
1300	k__bacteria	p__planctomycetes	c__phycisphaerae	o__phycisphaerales	f__phycisphaeraceae	g__phycisphaera	s__phycisphaera spp.
1301	k__bacteria	p__bacteroidetes	c__flavobacteriia	o__flavobacteriales	f__flavobacteriaceae	g__flavobacterium	s__flavobacterium spp.
1303	k__bacteria	p__proteobacteria	c__deltaproteobacteria	o__desulfovibrionales	f__desulfovibrionaceae	g__desulfovibrio	s__desulfovibrio mexicanus
1304	k__bacteria	p__proteobacteria	c__alphaproteobacteria	o__rhodospirillales	f__rhodospirillaceae	g__azospirillum	s__azospirillum sp.
1305	k__bacteria	p__proteobacteria	c__betaproteobacteria	o__nitrosomonadales	f__nitrosomonadaceae	g__nitrosovibrio	s__nitrosovibrio spp.
1306	k__bacteria	p__proteobacteria	c__alphaproteobacteria	o__sphingomonadales	f__sphingomonadaceae	g__sphingobium	s__sphingobium sp.
1307	k__bacteria	p__proteobacteria	c__betaproteobacteria	o__rhodocyclales	f__rhodocyclaceae	g__rhodocyclus	s__rhodocyclus tenuis
1308	k__bacteria	p__proteobacteria	c__alphaproteobacteria	o__rhizobiales	f__phyllobacteriaceae	g__thermovum	s__thermovum composti
1309	k__bacteria	p__proteobacteria	c__alphaproteobacteria	o__rhodospirillales	f__acetobacteraceae	g__craurococcus	s__craurococcus roseus
1310	k__bacteria	p__actinobacteria	c__actinobacteria	o__solirubrobacterales	f__conexibacteraceae	g__conexibacter	s__conexibacter spp.
1311	k__bacteria	p__proteobacteria	c__gammaproteobacteria	o__xanthomonadales	f__sinobacteraceae	g__steroidobacter	s__steroidobacter spp.
1312	k__bacteria	p__firmicutes	c__bacilli	o__lactobacillales	f__carnobacteriaceae	g__trichococcus	s__trichococcus spp.
1313	k__bacteria	p__actinobacteria	c__actinobacteria	o__actinomycetales	f__actinomycetaceae	g__actinomyces	s__actinomyces johnsonii
1315	k__bacteria	p__actinobacteria	c__actinobacteria	o__actinomycetales	f__geodermatophilaceae	g__geodermatophilus	s__geodermatophilus spp.
1316	k__bacteria	p__proteobacteria	c__alphaproteobacteria	o__rhodospirillales	f__rhodospirillaceae	g__magnetospirillum	s__magnetospirillum sp.
1317	k__bacteria	p__actinobacteria	c__actinobacteria	o__acidimicrobiales	f__acidimicrobiaceae	g__aciditerrimonas	s__aciditerrimonas spp.
1318	k__bacteria	p__proteobacteria	c__alphaproteobacteria	o__rhizobiales	f__rhodobiaceae	g__rhodobium	s__rhodobium spp.
1319	k__bacteria	p__firmicutes	c__clostridia	o__clostridiales	f__lachnospiraceae	g__coprococcus	s__coprococcus catus
1320	k__bacteria	p__actinobacteria	c__actinobacteria	o__solirubrobacterales	f__conexibacteraceae	g__conexibacter	s__conexibacter spp.
1321	k__bacteria	p__acidobacteria	c__solibacteres	o__solibacterales	f__solibacteraceae	g__candidatus solibacter	s__uncultured candidatus solibacter sp.
1322	k__bacteria	p__proteobacteria	c__deltaproteobacteria	o__syntrophobacterales	f__syntrophorhabdaceae	g__syntrophorhabdus	s__syntrophorhabdus spp.
1323	k__bacteria	p__chloroflexi	c__anaerolineae	o__anaerolineales	f__anaerolineaceae	g__ornatilinea	s__ornatilinea apprima
1324	k__bacteria	p__proteobacteria	c__alphaproteobacteria	o__rhizobiales	f__hyphomicrobiaceae	g__rhodoplanes	s__rhodoplanes spp.
1325	k__bacteria	p__proteobacteria	c__deltaproteobacteria	o__desulfobacterales	f__desulfobulbaceae	g__desulfobulbus	s__desulfobulbus spp.
1326	k__bacteria	p__firmicutes	c__bacilli	o__lactobacillales	f__leuconostocaceae	g__weissella	s__weissella paramesenteroides
1329	k__bacteria	p__firmicutes	c__clostridia	o__clostridiales	f__clostridiaceae	g__clostridium	s__clostridium spp.
1330	k__bacteria	p__proteobacteria	c__deltaproteobacteria	o__myxococcales	f__anaeromyxobacteraceae	g__anaeromyxobacter	s__anaeromyxobacter spp.
1331	k__bacteria	p__firmicutes	c__clostridia	o__thermoanaerobacterales	f__thermoanaerobacteraceae	g__moorella	s__moorella spp.
1332	k__bacteria	p__firmicutes	c__bacilli	o__bacillales	f__paenibacillaceae	g__paenibacillus	s__paenibacillus sp.
1333	k__bacteria	p__firmicutes	c__clostridia	o__clostridiales	f__clostridiaceae	g__clostridium	s__clostridium spp.
1334	k__bacteria	p__proteobacteria	c__alphaproteobacteria	o__rhizobiales	f__hyphomicrobiaceae	g__pedomicrobium	s__pedomicrobium spp.
1335	k__bacteria	p__proteobacteria	c__deltaproteobacteria	o__myxococcales	f__anaeromyxobacteraceae	g__anaeromyxobacter	s__anaeromyxobacter spp.
1336	k__bacteria	p__proteobacteria	c__deltaproteobacteria	o__desulfuromonadales	f__geobacteraceae	g__geobacter	s__geobacter spp.
1337	k__bacteria	p__bacteroidetes	c__bacteroidia	o__bacteroidales	f__prolixibacteraceae	g__prolixibacter	s__prolixibacter spp.
1338	k__bacteria	p__firmicutes	c__clostridia	o__clostridiales	f__clostridiales family xii. incertae sedis	g__acidaminobacter	s__acidaminobacter sp.
1339	k__bacteria	p__chloroflexi	c__ktedonobacteria	o__ktedonobacterales	f__ktedonobacteraceae	g__ktedonobacter	s__ktedonobacter spp.
1340	k__bacteria	p__proteobacteria	c__deltaproteobacteria	o__desulfuromonadales	f__geobacteraceae	g__geobacter	s__geobacter spp.
1341	k__bacteria	p__cyanobacteria	c__cyanobacteria	o__nostocales	f__rivulariaceae	g__calothrix	s__calothrix sp.
1342	k__bacteria	p__proteobacteria	c__alphaproteobacteria	o__sphingomonadales	f__sphingomonadaceae	g__novosphingobium	s__novosphingobium subterraneum
1343	k__bacteria	p__firmicutes	c__clostridia	o__clostridiales	f__ruminococcaceae	g__acetivibrio	s__acetivibrio spp.
1344	k__bacteria	p__acidobacteria	c__acidobacteriia	o__acidobacteriales	f__acidobacteriaceae	g__acidobacterium	s__acidobacterium spp.
1345	k__bacteria	p__proteobacteria	c__gammaproteobacteria	o__methylococcales	f__methylococcaceae	g__methylomonas	s__methylomonas methanica
1346	k__bacteria	p__proteobacteria	c__gammaproteobacteria	o__chromatiales	f__ectothiorhodospiraceae	g__thioalkalivibrio	s__thioalkalivibrio spp.
1347	k__bacteria	p__verrucomicrobia	c__verrucomicrobiae	o__verrucomicrobiales	f__verrucomicrobia subdivision 3	g__pedosphaera	s__pedosphaera parvula
1348	k__bacteria	p__actinobacteria	c__actinobacteria	o__actinomycetales	f__geodermatophilaceae	g__blastococcus	s__blastococcus sp.
1349	k__bacteria	p__actinobacteria	c__actinobacteria	o__solirubrobacterales	f__conexibacteraceae	g__conexibacter	s__conexibacter spp.
1350	k__bacteria	p__firmicutes	c__erysipelotrichia	o__erysipelotrichales	f__erysipelotrichaceae	g__turicibacter	s__turicibacter spp.
1351	k__bacteria	p__acidobacteria	c__acidobacteriia	o__acidobacteriales	f__acidobacteriaceae	g__acidobacterium	s__acidobacterium spp.
1352	k__bacteria	p__cyanobacteria	c__cyanobacteria	o__oscillatoriales	f__oscillatoriales	g__halospirulina	s__halospirulina sp.
1353	k__bacteria	p__actinobacteria	c__actinobacteria	o__actinomycetales	f__micrococcaceae	g__arthrobacter	s__arthrobacter arilaitensis
1354	k__bacteria	p__chloroflexi	c__anaerolineae	o__anaerolineales	f__anaerolineaceae	g__longilinea	s__longilinea spp.
1355	k__bacteria	p__cyanobacteria	c__oscillatoriophycideae	o__chroococcales	f__microcystaceae	g__microcystis	s__microcystis sp.
1356	k__bacteria	p__firmicutes	c__bacilli	o__bacillales	f__alicyclobacillaceae	g__tumebacillus	s__tumebacillus sp.
1357	k__bacteria	p__actinobacteria	c__actinobacteria	o__actinomycetales	f__nocardiopsaceae	g__nocardiopsis	s__nocardiopsis salina
1358	k__bacteria	p__actinobacteria	c__actinobacteria	o__actinomycetales	f__pseudonocardiaceae	g__saccharothrix	s__saccharothrix xinjiangensis
1359	k__bacteria	p__proteobacteria	c__betaproteobacteria	o__nitrosomonadales	f__nitrosomonadaceae	g__nitrosovibrio	s__nitrosovibrio spp.
1361	k__bacteria	p__firmicutes	c__clostridia	o__clostridiales	f__peptococcaceae	g__desulfitobacterium	s__desulfitobacterium hafniense
1363	k__bacteria	p__verrucomicrobia	c__verrucomicrobiae	o__verrucomicrobiales	f__verrucomicrobiaceae	g__verrucomicrobium	s__verrucomicrobium spp.
1364	k__bacteria	p__proteobacteria	c__alphaproteobacteria	o__rhizobiales	f__brucellaceae	g__ochrobactrum	s__ochrobactrum intermedium
1365	k__bacteria	p__proteobacteria	c__alphaproteobacteria	o__rhodospirillales	f__acetobacteraceae	g__roseomonas	s__roseomonas stagni
1366	k__bacteria	p__bacteroidetes	c__sphingobacteriia	o__sphingobacteriales	f__sphingobacteriaceae	g__sphingobacterium	s__sphingobacterium spp.
1367	k__bacteria	p__bacteroidetes	c__cytophagia	o__cytophagales	f__cytophagaceae	g__ohtaekwangia	s__ohtaekwangia koreensis
1368	k__bacteria	p__actinobacteria	c__actinobacteria	o__rubrobacterales	f__rubrobacteraceae	g__rubrobacter	s__rubrobacter spp.
1369	k__bacteria	p__proteobacteria	c__alphaproteobacteria	o__rhizobiales	f__methylocystaceae	g__methylosinus	s__methylosinus sp.
1370	k__bacteria	p__actinobacteria	c__actinobacteria	o__acidimicrobiales	f__iamiaceae	g__iamia	s__iamia spp.
1371	k__bacteria	p__proteobacteria	c__deltaproteobacteria	o__desulfuromonadales	f__geobacteraceae	g__geobacter	s__geobacter spp.
1372	k__bacteria	p__proteobacteria	c__deltaproteobacteria	o__desulfuromonadales	f__pelobacteraceae	g__pelobacter	s__pelobacter spp.
1373	k__bacteria	p__planctomycetes	c__phycisphaerae	o__phycisphaerales	f__phycisphaeraceae	g__phycisphaera	s__phycisphaera spp.
1374	k__bacteria	p__actinobacteria	c__actinobacteria	o__coriobacteriales	f__coriobacteriaceae	g__olsenella	s__olsenella sp.
1375	k__bacteria	p__proteobacteria	c__betaproteobacteria	o__nitrosomonadales	f__nitrosomonadaceae	g__nitrosomonas	s__nitrosomonas europaea
1376	k__bacteria	p__firmicutes	c__clostridia	o__clostridiales	f__clostridiaceae	g__clostridium	s__clostridium sp.
1377	k__bacteria	p__deinococcus_thermus	c__deinococci	o__thermales	f__thermaceae	g__thermus	s__thermus spp.
1378	k__bacteria	p__proteobacteria	c__deltaproteobacteria	o__desulfobacterales	f__desulfobacteraceae	g__desulfofaba	s__desulfofaba spp.
1379	k__bacteria	p__proteobacteria	c__alphaproteobacteria	o__rickettsiales	f__rickettsiaceae	g__rickettsia	s__rickettsia spp.
1380	k__bacteria	p__bacteroidetes	c__bacteroidia	o__bacteroidales	f__porphyromonadaceae	g__dysgonomonas	s__dysgonomonas spp.
1381	k__bacteria	p__tenericutes	c__mollicutes	o__mycoplasmatales	f__mycoplasmataceae	g__mycoplasma	s__mycoplasma iguanae
1382	k__bacteria	p__proteobacteria	c__deltaproteobacteria	o__deltaproteobacteria	f__deltaproteobacteria	g__candidatus babela	s__delta proteobacterium babl1
1383	k__bacteria	p__bacteroidetes	c__cytophagia	o__cytophagales	f__cytophagaceae	g__cytophaga	s__cytophaga spp.
1385	k__bacteria	p__proteobacteria	c__gammaproteobacteria	o__chromatiales	f__chromatiaceae	g__nitrosococcus	s__nitrosococcus halophilus
1386	k__bacteria	p__actinobacteria	c__actinobacteria	o__actinomycetales	f__micromonosporaceae	g__micromonospora	s__micromonospora purpureochromogenes
1387	k__bacteria	p__proteobacteria	c__betaproteobacteria	o__burkholderiales	f__oxalobacteraceae	g__herbaspirillum	s__herbaspirillum sp.
1388	k__bacteria	p__planctomycetes	c__planctomycetia	o__planctomycetales	f__planctomycetaceae	g__pirellula	s__pirellula sp.
1390	k__bacteria	p__actinobacteria	c__actinobacteria	o__solirubrobacterales	f__solirubrobacteraceae	g__solirubrobacter	s__solirubrobacter spp.
1391	k__bacteria	p__proteobacteria	c__betaproteobacteria	o__nitrosomonadales	f__nitrosomonadaceae	g__nitrosospira	s__nitrosospira spp.
1392	k__bacteria	p__tenericutes	c__mollicutes	o__acholeplasmatales	f__acholeplasmataceae	g__candidatus phytoplasma	s__phytoplasma sp. ryl_gd
1393	k__bacteria	p__actinobacteria	c__actinobacteria	o__actinomycetales	f__nocardioidaceae	g__nocardioides	s__nocardioides sp.
1394	k__bacteria	p__firmicutes	c__clostridia	o__clostridiales	f__peptostreptococcaceae	g__intestinibacter	s__clostridium bartlettii
1395	k__bacteria	p__proteobacteria	c__betaproteobacteria	o__burkholderiales	f__burkholderiaceae	g__burkholderia	s__burkholderia spp.
1396	k__bacteria	p__bacteroidetes	c__sphingobacteriia	o__sphingobacteriales	f__sphingobacteriaceae	g__solitalea	s__solitalea canadensis
1397	k__bacteria	p__bacteroidetes	c__bacteroidia	o__bacteroidales	f__marinilabiliaceae	g__anaerophaga	s__anaerophaga spp.
1398	k__bacteria	p__bacteroidetes	c__sphingobacteriia	o__sphingobacteriales	f__sphingobacteriaceae	g__mucilaginibacter	s__mucilaginibacter sp.
1399	k__bacteria	p__actinobacteria	c__actinobacteria	o__actinomycetales	f__streptomycetaceae	g__streptomyces	s__streptomyces globosus
1400	k__bacteria	p__proteobacteria	c__deltaproteobacteria	o__desulfuromonadales	f__pelobacteraceae	g__pelobacter	s__pelobacter spp.
1401	k__bacteria	p__proteobacteria	c__alphaproteobacteria	o__rhizobiales	f__hyphomicrobiaceae	g__hyphomicrobium	s__hyphomicrobium spp.
1402	k__bacteria	p__firmicutes	c__clostridia	o__clostridiales	f__clostridiaceae	g__clostridium	s__clostridium spp.
1403	k__bacteria	p__tenericutes	c__mollicutes	o__acholeplasmatales	f__acholeplasmataceae	g__acholeplasma	s__acholeplasma hippikon
1404	k__bacteria	p__proteobacteria	c__gammaproteobacteria	o__pseudomonadales	f__moraxellaceae	g__acinetobacter	s__acinetobacter sp.
1405	k__bacteria	p__firmicutes	c__clostridia	o__clostridiales	f__clostridiales family xi. incertae sedis	g__dethiosulfatibacter	s__dethiosulfatibacter spp.
1406	k__bacteria	p__verrucomicrobia	c__opitutae	o__opitutales	f__opitutaceae	g__opitutus	s__opitutus sp.
1408	k__bacteria	p__gemmatimonadetes	c__gemmatimonadetes	o__gemmatimonadales	f__gemmatimonadaceae	g__gemmatimonas	s__gemmatimonas spp.
1409	k__bacteria	p__firmicutes	c__bacilli	o__lactobacillales	f__lactobacillaceae	g__lactobacillus	s__lactobacillus aviarius
1410	k__bacteria	p__firmicutes	c__clostridia	o__clostridiales	f__clostridiaceae	g__clostridium	s__clostridium spp.
1411	k__bacteria	p__proteobacteria	c__betaproteobacteria	o__burkholderiales	f__comamonadaceae	g__curvibacter	s__curvibacter spp.
1412	k__bacteria	p__acidobacteria	c__acidobacteriia	o__acidobacteriales	f__acidobacteriaceae	g__acidobacterium	s__acidobacterium spp.
1413	k__bacteria	p__fusobacteria	c__fusobacteriia	o__fusobacteriales	f__fusobacteriaceae	g__fusobacterium	s__fusobacterium mortiferum
1414	k__bacteria	p__fusobacteria	c__fusobacteriia	o__fusobacteriales	f__fusobacteriaceae	g__fusobacterium	s__fusobacterium spp.
1415	k__bacteria	p__proteobacteria	c__betaproteobacteria	o__rhodocyclales	f__rhodocyclaceae	g__thauera	s__thauera spp.
1416	k__bacteria	p__cyanobacteria	c__cyanobacteria	o__pleurocapsales	f__pleurocapsales	g__chroococcidiopsis	s__chroococcidiopsis spp.
1417	k__bacteria	p__planctomycetes	c__planctomycetia	o__planctomycetales	f__planctomycetaceae	g__planctomyces	s__planctomyces sp.
1418	k__bacteria	p__firmicutes	c__erysipelotrichia	o__erysipelotrichales	f__erysipelotrichaceae	g__bulleidia	s__bulleidia spp.
1419	k__bacteria	p__proteobacteria	c__alphaproteobacteria	o__rhizobiales	f__rhizobiales	g__nordella	s__nordella spp.
1420	k__bacteria	p__gemmatimonadetes	c__gemmatimonadetes	o__gemmatimonadales	f__gemmatimonadaceae	g__gemmatimonas	s__gemmatimonas spp.
1421	k__bacteria	p__chloroflexi	c__anaerolineae	o__anaerolineales	f__anaerolineaceae	g__longilinea	s__longilinea spp.
1422	k__bacteria	p__planctomycetes	c__phycisphaerae	o__phycisphaerales	f__phycisphaeraceae	g__phycisphaera	s__phycisphaera spp.
1423	k__bacteria	p__proteobacteria	c__deltaproteobacteria	o__syntrophobacterales	f__syntrophaceae	g__desulfomonile	s__desulfomonile spp.
1424	k__bacteria	p__proteobacteria	c__deltaproteobacteria	o__desulfuromonadales	f__geobacteraceae	g__geobacter	s__geobacter spp.
1425	k__bacteria	p__proteobacteria	c__alphaproteobacteria	o__rhizobiales	f__methylocystaceae	g__methylosinus	s__methylosinus spp.
1427	k__bacteria	p__actinobacteria	c__actinobacteria	o__actinomycetales	f__acidothermaceae	g__acidothermus	s__acidothermus cellulolyticus
1428	k__bacteria	p__proteobacteria	c__alphaproteobacteria	o__rhizobiales	f__bradyrhizobiaceae	g__bosea	s__bosea sp.
1429	k__bacteria	p__proteobacteria	c__epsilonproteobacteria	o__campylobacterales	f__helicobacteraceae	g__sulfuricurvum	s__sulfuricurvum spp.
1430	k__bacteria	p__bacteroidetes	c__sphingobacteriia	o__sphingobacteriales	f__sphingobacteriaceae	g__mucilaginibacter	s__mucilaginibacter gracilis
1431	k__bacteria	p__cyanobacteria	c__cyanobacteria	o__prochlorales	f__prochlorococcaceae	g__prochlorococcus	s__prochlorococcus spp.
1432	k__bacteria	p__proteobacteria	c__alphaproteobacteria	o__rhizobiales	f__methylocystaceae	g__methylosinus	s__methylosinus spp.
1433	k__bacteria	p__proteobacteria	c__deltaproteobacteria	o__bdellovibrionales	f__bacteriovoracaceae	g__bacteriovorax	s__bacteriovorax spp.
1434	k__bacteria	p__bacteroidetes	c__sphingobacteriia	o__sphingobacteriales	f__chitinophagaceae	g__lacibacter	s__lacibacter cauensis
1435	k__bacteria	p__fusobacteria	c__fusobacteriia	o__fusobacteriales	f__fusobacteriaceae	g__fusobacterium	s__fusobacterium spp.
1436	k__bacteria	p__proteobacteria	c__alphaproteobacteria	o__rhizobiales	f__hyphomicrobiaceae	g__rhodoplanes	s__rhodoplanes spp.
1437	k__bacteria	p__proteobacteria	c__epsilonproteobacteria	o__campylobacterales	f__campylobacteraceae	g__sulfurospirillum	s__thermobaculum sp.
1438	k__bacteria	p__acidobacteria	c__holophagae	o__holophagales	f__holophagaceae	g__geothrix	s__geothrix spp.
1439	k__bacteria	p__actinobacteria	c__actinobacteria	o__solirubrobacterales	f__conexibacteraceae	g__conexibacter	s__conexibacter spp.
1440	k__bacteria	p__actinobacteria	c__actinobacteria	o__actinomycetales	f__nocardiaceae	g__rhodococcus	s__rhodococcus qingshengii
1441	k__bacteria	p__proteobacteria	c__alphaproteobacteria	o__rhizobiales	f__methylocystaceae	g__methylosinus	s__methylosinus spp.
1442	k__bacteria	p__chloroflexi	c__dehalococcoidia	o__dehalococcoidia	f__dehalococcoidia	g__dehalogenimonas	s__dehalogenimonas spp.
1443	k__bacteria	p__ignavibacteriae	c__ignavibacteria	o__ignavibacteriales	f__ignavibacteriaceae	g__ignavibacterium	s__ignavibacterium sp.
1444	k__bacteria	p__bacteroidetes	c__bacteroidia	o__bacteroidales	f__porphyromonadaceae	g__parabacteroides	s__parabacteroides spp.
1445	k__bacteria	p__proteobacteria	c__deltaproteobacteria	o__myxococcales	f__anaeromyxobacteraceae	g__anaeromyxobacter	s__anaeromyxobacter spp.
1446	k__bacteria	p__verrucomicrobia	c__verrucomicrobiae	o__verrucomicrobiales	f__verrucomicrobiaceae	g__verrucomicrobium	s__verrucomicrobium spp.
1447	k__bacteria	p__bacteroidetes	c__flavobacteriia	o__flavobacteriales	f__flavobacteriaceae	g__flavobacterium	s__flavobacterium spp.
1448	k__bacteria	p__proteobacteria	c__alphaproteobacteria	o__rhizobiales	f__rhizobiaceae	g__sinorhizobium	s__sinorhizobium spp.
1449	k__bacteria	p__proteobacteria	c__alphaproteobacteria	o__rhodospirillales	f__acetobacteraceae	g__paracraurococcus	s__paracraurococcus spp.
1451	k__bacteria	p__firmicutes	c__clostridia	o__clostridiales	f__lachnospiraceae	g__coprococcus	s__coprococcus eutactus
1452	k__bacteria	p__cyanobacteria	c__cyanobacteria	o__oscillatoriales	f__oscillatoriales	g__plectonema	s__plectonema spp.
1453	k__bacteria	p__proteobacteria	c__deltaproteobacteria	o__bdellovibrionales	f__bdellovibrionaceae	g__bdellovibrio	s__bdellovibrio bacteriovorus
1454	k__bacteria	p__proteobacteria	c__deltaproteobacteria	o__myxococcales	f__polyangiaceae	g__byssovorax	s__byssovorax spp.
1456	k__bacteria	p__proteobacteria	c__deltaproteobacteria	o__myxococcales	f__anaeromyxobacteraceae	g__anaeromyxobacter	s__anaeromyxobacter spp.
1457	k__bacteria	p__bacteroidetes	c__bacteroidia	o__bacteroidales	f__bacteroidaceae	g__anaerorhabdus	s__anaerorhabdus spp.
1458	k__bacteria	p__spirochaetes	c__spirochaetia	o__spirochaetales	f__spirochaetaceae	g__treponema	s__treponema spp.
1459	k__bacteria	p__acidobacteria	c__acidobacteriia	o__acidobacteriales	f__acidobacteriaceae	g__acidobacterium	s__acidobacterium spp.
1460	k__bacteria	p__bacteroidetes	c__bacteroidia	o__bacteroidales	f__porphyromonadaceae	g__parabacteroides	s__parabacteroides spp.
1461	k__bacteria	p__proteobacteria	c__deltaproteobacteria	o__desulfovibrionales	f__desulfonatronumaceae	g__desulfonatronum	s__desulfonatronum thioautotrophicum
1462	k__bacteria	p__bacteroidetes	c__cytophagia	o__cytophagales	f__cytophagaceae	g__cytophaga	s__cytophaga spp.
1463	k__bacteria	p__actinobacteria	c__actinobacteria	o__actinomycetales	f__dermatophilaceae	g__piscicoccus	s__piscicoccus spp.
1464	k__bacteria	p__proteobacteria	c__alphaproteobacteria	o__sphingomonadales	f__erythrobacteraceae	g__altererythrobacter	s__altererythrobacter sp.
1465	k__bacteria	p__chloroflexi	c__chloroflexia	o__chloroflexales	f__chloroflexaceae	g__chloroflexus	s__chloroflexus spp.
1466	k__bacteria	p__firmicutes	c__clostridia	o__clostridiales	f__eubacteriaceae	g__eubacterium	s__eubacterium coprostanoligenes
1467	k__bacteria	p__bacteroidetes	c__bacteroidia	o__bacteroidales	f__bacteroidaceae	g__bacteroides	s__bacteroides spp.
1469	k__bacteria	p__proteobacteria	c__alphaproteobacteria	o__caulobacterales	f__caulobacteraceae	g__caulobacter	s__caulobacter spp.
1470	k__bacteria	p__proteobacteria	c__deltaproteobacteria	o__syntrophobacterales	f__syntrophorhabdaceae	g__syntrophorhabdus	s__syntrophorhabdus spp.
1471	k__bacteria	p__proteobacteria	c__deltaproteobacteria	o__myxococcales	f__labilitrichaceae	g__labilithrix	s__labilithrix luteola
1472	k__bacteria	p__bacteroidetes	c__sphingobacteriia	o__sphingobacteriales	f__sphingobacteriaceae	g__solitalea	s__solitalea canadensis
1473	k__bacteria	p__cloacimonetes	c__cloacimonetes	o__cloacimonetes	f__cloacimonetes	g__candidatus cloacimonas	s__candidatus cloacimonas acidaminovorans
1474	k__bacteria	p__actinobacteria	c__actinobacteria	o__gaiellales	f__gaiellaceae	g__gaiella	s__gaiella spp.
1475	k__bacteria	p__actinobacteria	c__actinobacteria	o__actinomycetales	f__microbacteriaceae	g__pseudoclavibacter	s__pseudoclavibacter spp.
1476	k__bacteria	p__proteobacteria	c__alphaproteobacteria	o__sphingomonadales	f__sphingomonadaceae	g__sphingopyxis	s__sphingopyxis chilensis
1477	k__bacteria	p__proteobacteria	c__deltaproteobacteria	o__desulfuromonadales	f__desulfuromonadaceae	g__desulfuromonas	s__desulfuromonas svalbardensis
1478	k__bacteria	p__firmicutes	c__clostridia	o__clostridiales	f__clostridiales family xi. incertae sedis	g__sedimentibacter	s__sedimentibacter spp.
1479	k__bacteria	p__spirochaetes	c__spirochaetia	o__spirochaetales	f__leptospiraceae	g__leptospira	s__leptospira spp.
1480	k__bacteria	p__firmicutes	c__bacilli	o__bacillales	f__bacillales	g__dehalobacterium	s__dehalobacterium spp.
1481	k__bacteria	p__proteobacteria	c__deltaproteobacteria	o__desulfuromonadales	f__geobacteraceae	g__geobacter	s__geobacter spp.
1482	k__bacteria	p__proteobacteria	c__alphaproteobacteria	o__magnetococcales	f__magnetococcaceae	g__magnetococcus	s__magnetococcus spp.
1483	k__bacteria	p__firmicutes	c__clostridia	o__clostridiales	f__lachnospiraceae	g__blautia	s__ruminococcus gnavus
1484	k__bacteria	p__proteobacteria	c__deltaproteobacteria	o__myxococcales	f__labilitrichaceae	g__labilithrix	s__labilithrix luteola
1485	k__bacteria	p__proteobacteria	c__alphaproteobacteria	o__rhizobiales	f__hyphomicrobiaceae	g__devosia	s__devosia spp.
1486	k__bacteria	p__chloroflexi	c__anaerolineae	o__anaerolineales	f__anaerolineaceae	g__thermanaerothrix	s__thermanaerothrix spp.
1487	k__bacteria	p__chloroflexi	c__dehalococcoidia	o__dehalococcoidales	f__dehalococcoidaceae	g__dehalococcoides	s__dehalococcoides spp.
1488	k__bacteria	p__proteobacteria	c__deltaproteobacteria	o__desulfuromonadales	f__geobacteraceae	g__geobacter	s__geobacter spp.
1489	k__bacteria	p__proteobacteria	c__gammaproteobacteria	o__gammaproteobacteria	f__gammaproteobacteria	g__gallaecimonas	s__gallaecimonas sp.
1490	k__bacteria	p__gemmatimonadetes	c__gemmatimonadetes	o__gemmatimonadales	f__gemmatimonadaceae	g__gemmatimonas	s__gemmatimonas spp.
1491	k__bacteria	p__bacteroidetes	c__cytophagia	o__cytophagales	f__cytophagaceae	g__cytophaga	s__cytophaga spp.
1492	k__bacteria	p__bacteroidetes	c__flavobacteriia	o__flavobacteriales	f__flavobacteriaceae	g__chryseobacterium	s__chryseobacterium moechotypicola
1493	k__bacteria	p__proteobacteria	c__deltaproteobacteria	o__syntrophobacterales	f__syntrophaceae	g__syntrophus	s__syntrophus spp.
1494	k__bacteria	p__bacteroidetes	c__sphingobacteriia	o__sphingobacteriales	f__saprospiraceae	g__haliscomenobacter	s__haliscomenobacter spp.
1495	k__bacteria	p__bacteroidetes	c__sphingobacteriia	o__sphingobacteriales	f__chitinophagaceae	g__lacibacter	s__lacibacter cauensis
1497	k__bacteria	p__verrucomicrobia	c__opitutae	o__opitutales	f__opitutaceae	g__opitutus	s__opitutus spp.
1498	k__bacteria	p__proteobacteria	c__deltaproteobacteria	o__myxococcales	f__anaeromyxobacteraceae	g__anaeromyxobacter	s__anaeromyxobacter spp.
1499	k__bacteria	p__proteobacteria	c__gammaproteobacteria	o__thiotrichales	f__thiotrichaceae	g__beggiatoa	s__beggiatoa sp.
1500	k__bacteria	p__proteobacteria	c__alphaproteobacteria	o__alphaproteobacteria	f__alphaproteobacteria	g__candidatus alysiosphaera	s__candidatus alysiosphaera europeae
1501	k__bacteria	p__firmicutes	c__clostridia	o__clostridiales	f__peptococcaceae	g__desulfosporosinus	s__desulfosporosinus meridiei
1502	k__bacteria	p__firmicutes	c__clostridia	o__clostridiales	f__ruminococcaceae	g__candidatus soleaferrea	s__candidatus soleaferrea massiliensis
1503	k__bacteria	p__proteobacteria	c__alphaproteobacteria	o__rhizobiales	f__rhizobiaceae	g__rhizobium	s__rhizobium spp.
1504	k__bacteria	p__firmicutes	c__clostridia	o__clostridiales	f__lachnospiraceae	g__hespellia	s__hespellia porcina
1505	k__bacteria	p__acidobacteria	c__acidobacteriia	o__acidobacteriales	f__acidobacteriaceae	g__acidobacterium	s__acidobacterium spp.
1506	k__bacteria	p__firmicutes	c__clostridia	o__clostridiales	f__peptostreptococcaceae	g__peptostreptococcus	s__peptostreptococcus sp.
1507	k__bacteria	p__chloroflexi	c__anaerolineae	o__anaerolineales	f__anaerolineaceae	g__leptolinea	s__leptolinea tardivitalis
1508	k__bacteria	p__acidobacteria	c__holophagae	o__holophagales	f__holophagaceae	g__holophaga	s__holophaga spp.
1509	k__bacteria	p__firmicutes	c__clostridia	o__clostridiales	f__symbiobacteriaceae	g__symbiobacterium	s__symbiobacterium spp.
1510	k__bacteria	p__firmicutes	c__clostridia	o__clostridiales	f__clostridiales family xi. incertae sedis	g__sedimentibacter	s__sedimentibacter spp.
1511	k__bacteria	p__proteobacteria	c__gammaproteobacteria	o__pseudomonadales	f__pseudomonadaceae	g__pseudomonas	s__pseudomonas spp.
1512	k__bacteria	p__chloroflexi	c__chloroflexia	o__chloroflexales	f__chloroflexaceae	g__chloroflexus	s__chloroflexus spp.
1513	k__bacteria	p__planctomycetes	c__planctomycetia	o__planctomycetales	f__planctomycetaceae	g__pirellula	s__pirellula sp.
1514	k__bacteria	p__actinobacteria	c__actinobacteria	o__acidimicrobiales	f__acidimicrobiaceae	g__aciditerrimonas	s__aciditerrimonas spp.
1515	k__bacteria	p__proteobacteria	c__deltaproteobacteria	o__desulfovibrionales	f__desulfohalobiaceae	g__desulfothermus	s__desulfothermus naphthae
1516	k__bacteria	p__proteobacteria	c__deltaproteobacteria	o__syntrophobacterales	f__syntrophaceae	g__desulfomonile	s__desulfomonile spp.
1517	k__bacteria	p__planctomycetes	c__planctomycetia	o__planctomycetales	f__planctomycetaceae	g__blastopirellula	s__blastopirellula spp.
1518	k__bacteria	p__tenericutes	c__mollicutes	o__mycoplasmatales	f__mycoplasmataceae	g__mycoplasma	s__mycoplasma hyopneumoniae
1519	k__bacteria	p__bacteroidetes	c__bacteroidia	o__bacteroidales	f__porphyromonadaceae	g__paludibacter	s__paludibacter spp.
1520	k__bacteria	p__planctomycetes	c__planctomycetia	o__planctomycetales	f__planctomycetaceae	g__rhodopirellula	s__rhodopirellula spp.
1521	k__bacteria	p__bacteroidetes	c__bacteroidia	o__bacteroidales	f__bacteroidaceae	g__bacteroides	s__bacteroides spp.
1522	k__bacteria	p__proteobacteria	c__gammaproteobacteria	o__xanthomonadales	f__xanthomonadaceae	g__arenimonas	s__arenimonas spp.
1523	k__bacteria	p__proteobacteria	c__deltaproteobacteria	o__bdellovibrionales	f__bdellovibrionaceae	g__bdellovibrio	s__bdellovibrio sp.
1524	k__bacteria	p__proteobacteria	c__epsilonproteobacteria	o__campylobacterales	f__helicobacteraceae	g__helicobacter	s__helicobacter spp.
1525	k__bacteria	p__bacteroidetes	c__sphingobacteriia	o__sphingobacteriales	f__sphingobacteriaceae	g__sphingobacterium	s__sphingobacterium spp.
1526	k__bacteria	p__proteobacteria	c__alphaproteobacteria	o__rhizobiales	f__methylocystaceae	g__methylosinus	s__methylosinus spp.
1527	k__bacteria	p__proteobacteria	c__alphaproteobacteria	o__rhodospirillales	f__rhodospirillaceae	g__telmatospirillum	s__telmatospirillum spp.
1528	k__bacteria	p__proteobacteria	c__deltaproteobacteria	o__desulfovibrionales	f__desulfonatronumaceae	g__desulfonatronum	s__desulfonatronum thiosulfatophilum
1529	k__bacteria	p__proteobacteria	c__alphaproteobacteria	o__rhodospirillales	f__acetobacteraceae	g__craurococcus	s__craurococcus sp.
1530	k__bacteria	p__planctomycetes	c__planctomycetia	o__planctomycetales	f__planctomycetaceae	g__rhodopirellula	s__rhodopirellula spp.
1531	k__bacteria	p__verrucomicrobia	c__opitutae	o__opitutales	f__opitutaceae	g__opitutus	s__opitutus sp.
1532	k__bacteria	p__bacteroidetes	c__sphingobacteriia	o__sphingobacteriales	f__chitinophagaceae	g__ferruginibacter	s__ferruginibacter spp.
1533	k__bacteria	p__actinobacteria	c__acidimicrobiia	o__acidimicrobiales	f__microthrixaceae	g__candidatus microthrix	s__uncultured candidatus microthrix sp.
1534	k__bacteria	p__cyanobacteria	c__cyanobacteria	o__oscillatoriales	f__oscillatoriales	g__halospirulina	s__halospirulina sp.
1535	k__bacteria	p__verrucomicrobia	c__opitutae	o__opitutales	f__opitutaceae	g__opitutus	s__opitutus spp.
1536	k__bacteria	p__proteobacteria	c__deltaproteobacteria	o__myxococcales	f__anaeromyxobacteraceae	g__anaeromyxobacter	s__anaeromyxobacter spp.
1537	k__bacteria	p__firmicutes	c__bacilli	o__bacillales	f__bacillaceae	g__anoxybacillus	s__anoxybacillus spp.
1538	k__bacteria	p__proteobacteria	c__gammaproteobacteria	o__chromatiales	f__halothiobacillaceae	g__halothiobacillus	s__halothiobacillus sp.
1539	k__bacteria	p__proteobacteria	c__gammaproteobacteria	o__methylococcales	f__methylococcaceae	g__methylomicrobium	s__methylomicrobium spp.
1540	k__bacteria	p__actinobacteria	c__thermoleophilia	o__thermoleophilales	f__thermoleophilaceae	g__thermoleophilum	s__thermoleophilum spp.
1541	k__bacteria	p__firmicutes	c__clostridia	o__clostridiales	f__clostridiaceae	g__clostridium	s__clostridium saccharoperbutylacetonicum
1542	k__bacteria	p__actinobacteria	c__actinobacteria	o__acidimicrobiales	f__acidimicrobiaceae	g__aciditerrimonas	s__aciditerrimonas spp.
1543	k__bacteria	p__chloroflexi	c__anaerolineae	o__anaerolineales	f__anaerolineaceae	g__levilinea	s__levilinea spp.
1544	k__bacteria	p__proteobacteria	c__deltaproteobacteria	o__syntrophobacterales	f__syntrophaceae	g__desulfomonile	s__desulfomonile limimaris
1545	k__bacteria	p__elusimicrobia	c__endomicrobia	o__endomicrobia	f__endomicrobia	g__candidatus endomicrobium	s__candidatus endomicrobium trichonymphae
1546	k__bacteria	p__proteobacteria	c__alphaproteobacteria	o__rhizobiales	f__hyphomicrobiaceae	g__pedomicrobium	s__pedomicrobium australicum
1547	k__bacteria	p__bacteroidetes	c__bacteroidia	o__bacteroidales	f__bacteroidaceae	g__bacteroides	s__bacteroides spp.
1548	k__bacteria	p__bacteroidetes	c__bacteroidia	o__bacteroidales	f__marinilabiliaceae	g__saccharicrinis	s__bacteroidetes bacterium
1549	k__bacteria	p__acidobacteria	c__holophagae	o__holophagales	f__holophagaceae	g__geothrix	s__geothrix spp.
1550	k__bacteria	p__acidobacteria	c__acidobacteriia	o__acidobacteriales	f__acidobacteriaceae	g__acidobacterium	s__acidobacterium spp.
1551	k__bacteria	p__chloroflexi	c__anaerolineae	o__anaerolineales	f__anaerolineaceae	g__longilinea	s__longilinea spp.
1552	k__bacteria	p__acidobacteria	c__holophagae	o__holophagales	f__holophagaceae	g__holophaga	s__holophaga foetida
1553	k__bacteria	p__chloroflexi	c__thermomicrobia	o__thermomicrobiales	f__thermomicrobiaceae	g__thermomicrobium	s__thermomicrobium spp.
1554	k__bacteria	p__firmicutes	c__clostridia	o__clostridiales	f__symbiobacteriaceae	g__symbiobacterium	s__symbiobacterium spp.
1555	k__bacteria	p__firmicutes	c__clostridia	o__natranaerobiales	f__natranaerobiaceae	g__natronoanaerobium	s__natronoanaerobium spp.
1556	k__bacteria	p__proteobacteria	c__deltaproteobacteria	o__desulfovibrionales	f__desulfovibrionaceae	g__desulfovibrio	s__desulfovibrio bastinii
1557	k__bacteria	p__cyanobacteria	c__cyanobacteria	o__prochlorales	f__prochlorococcaceae	g__prochlorococcus	s__prochlorococcus spp.
1558	k__bacteria	p__bacteroidetes	c__bacteroidia	o__bacteroidales	f__prevotellaceae	g__prevotella	s__prevotella spp.
1559	k__bacteria	p__proteobacteria	c__gammaproteobacteria	o__legionellales	f__legionellaceae	g__legionella	s__legionella spp.
1560	k__bacteria	p__proteobacteria	c__betaproteobacteria	o__rhodocyclales	f__rhodocyclaceae	g__rhodocyclus	s__rhodocyclus tenuis
1561	k__bacteria	p__proteobacteria	c__betaproteobacteria	o__rhodocyclales	f__rhodocyclaceae	g__azoarcus	s__azoarcus sp.
1562	k__bacteria	p__proteobacteria	c__deltaproteobacteria	o__bdellovibrionales	f__bdellovibrionaceae	g__bdellovibrio	s__bdellovibrio spp.
1563	k__bacteria	p__actinobacteria	c__actinobacteria	o__acidimicrobiales	f__acidimicrobiaceae	g__aciditerrimonas	s__aciditerrimonas spp.
1564	k__bacteria	p__proteobacteria	c__betaproteobacteria	o__burkholderiales	f__burkholderiaceae	g__burkholderia	s__burkholderia spp.
1565	k__bacteria	p__acidobacteria	c__acidobacteriia	o__acidobacteriales	f__acidobacteriaceae	g__acidobacterium	s__acidobacterium spp.
1566	k__bacteria	p__chloroflexi	c__anaerolineae	o__anaerolineales	f__anaerolineaceae	g__bellilinea	s__bellilinea spp.
1567	k__bacteria	p__proteobacteria	c__deltaproteobacteria	o__desulfuromonadales	f__pelobacteraceae	g__pelobacter	s__pelobacter spp.
1568	k__bacteria	p__planctomycetes	c__planctomycetia	o__planctomycetales	f__planctomycetaceae	g__planctomyces	s__planctomyces spp.
1569	k__bacteria	p__firmicutes	c__clostridia	o__clostridiales	f__clostridiaceae	g__butyricicoccus	s__butyricicoccus pullicaecorum
1570	k__bacteria	p__planctomycetes	c__planctomycetia	o__planctomycetales	f__planctomycetaceae	g__blastopirellula	s__blastopirellula spp.
1571	k__bacteria	p__firmicutes	c__clostridia	o__clostridiales	f__ruminococcaceae	g__sporobacter	s__sporobacter spp.
1572	k__bacteria	p__chloroflexi	c__anaerolineae	o__anaerolineales	f__anaerolineaceae	g__longilinea	s__longilinea spp.
1573	k__bacteria	p__proteobacteria	c__gammaproteobacteria	o__methylococcales	f__methylococcaceae	g__methylococcus	s__methylococcus capsulatus
1574	k__bacteria	p__spirochaetes	c__spirochaetia	o__spirochaetales	f__spirochaetaceae	g__spirochaeta	s__spirochaeta spp.
1575	k__bacteria	p__firmicutes	c__bacilli	o__lactobacillales	f__streptococcaceae	g__streptococcus	s__streptococcus infantis
1576	k__bacteria	p__firmicutes	c__clostridia	o__clostridiales	f__clostridiaceae	g__clostridium	s__clostridium spp.
1577	k__bacteria	p__cyanobacteria	c__cyanobacteria	o__prochlorales	f__prochlorococcaceae	g__prochlorococcus	s__prochlorococcus spp.
1578	k__bacteria	p__bacteroidetes	c__bacteroidia	o__bacteroidales	f__bacteroidaceae	g__bacteroides	s__bacteroides spp.
1579	k__bacteria	p__cyanobacteria	c__oscillatoriophycideae	o__chroococcales	f__microcystaceae	g__microcystis	s__microcystis elabens
1580	k__bacteria	p__synergistetes	c__synergistia	o__synergistales	f__synergistaceae	g__aminivibrio	s__aminivibrio pyruvatiphilus
1581	k__bacteria	p__bacteroidetes	c__sphingobacteriia	o__sphingobacteriales	f__sphingobacteriaceae	g__solitalea	s__solitalea canadensis
1582	k__bacteria	p__firmicutes	c__clostridia	o__clostridiales	f__clostridiaceae	g__clostridium	s__clostridium spp.
1583	k__bacteria	p__proteobacteria	c__epsilonproteobacteria	o__campylobacterales	f__helicobacteraceae	g__helicobacter	s__helicobacter spp.
1584	k__bacteria	p__firmicutes	c__clostridia	o__clostridiales	f__ruminococcaceae	g__faecalibacterium	s__faecalibacterium prausnitzii
1585	k__bacteria	p__bacteroidetes	c__sphingobacteriia	o__sphingobacteriales	f__chitinophagaceae	g__lacibacter	s__lacibacter cauensis
1586	k__bacteria	p__proteobacteria	c__alphaproteobacteria	o__rhodospirillales	f__rhodospirillaceae	g__magnetospirillum	s__magnetospirillum sp.
1587	k__bacteria	p__bacteroidetes	c__flavobacteriia	o__flavobacteriales	f__flavobacteriaceae	g__empedobacter	s__empedobacter sp.
1588	k__bacteria	p__actinobacteria	c__actinobacteria	o__actinomycetales	f__nocardioidaceae	g__nocardioides	s__nocardioides plantarum
1589	k__bacteria	p__proteobacteria	c__deltaproteobacteria	o__desulfuromonadales	f__geobacteraceae	g__geobacter	s__geobacter spp.
1590	k__bacteria	p__proteobacteria	c__betaproteobacteria	o__burkholderiales	f__sutterellaceae	g__sutterella	s__sutterella sp.
1591	k__bacteria	p__proteobacteria	c__deltaproteobacteria	o__desulfuromonadales	f__geobacteraceae	g__geobacter	s__geobacter spp.
1592	k__bacteria	p__proteobacteria	c__gammaproteobacteria	o__enterobacteriales	f__enterobacteriaceae	g__enterobacter	s__enterobacter spp.
1593	k__bacteria	p__actinobacteria	c__actinobacteria	o__gaiellales	f__gaiellaceae	g__gaiella	s__gaiella spp.
1594	k__bacteria	p__chloroflexi	c__chloroflexia	o__chloroflexales	f__chloroflexaceae	g__chloroflexus	s__chloroflexus spp.
1595	k__bacteria	p__proteobacteria	c__betaproteobacteria	o__neisseriales	f__neisseriaceae	g__neisseria	s__neisseria zoodegmatis
1596	k__bacteria	p__proteobacteria	c__deltaproteobacteria	o__syntrophobacterales	f__syntrophaceae	g__desulfobacca	s__desulfobacca acetoxidans
1597	k__bacteria	p__actinobacteria	c__actinobacteria	o__actinomycetales	f__pseudonocardiaceae	g__pseudonocardia	s__pseudonocardia spp.
1598	k__bacteria	p__chloroflexi	c__caldilineae	o__caldilineales	f__caldilineaceae	g__caldilinea	s__caldilinea spp.
1599	k__bacteria	p__cyanobacteria	c__cyanobacteria	o__prochlorales	f__prochlorococcaceae	g__prochlorococcus	s__prochlorococcus spp.
1600	k__bacteria	p__proteobacteria	c__deltaproteobacteria	o__desulfuromonadales	f__geobacteraceae	g__geobacter	s__geobacter spp.
1601	k__bacteria	p__proteobacteria	c__alphaproteobacteria	o__caulobacterales	f__caulobacteraceae	g__caulobacter	s__caulobacter sp.
1602	k__bacteria	p__verrucomicrobia	c__opitutae	o__opitutales	f__opitutaceae	g__opitutus	s__opitutus spp.
1603	k__bacteria	p__proteobacteria	c__alphaproteobacteria	o__rhodospirillales	f__rhodospirillaceae	g__novispirillum	s__novospirillum itersonii
1604	k__bacteria	p__bacteroidetes	c__cytophagia	o__cytophagales	f__cytophagaceae	g__adhaeribacter	s__adhaeribacter spp.
1605	k__bacteria	p__proteobacteria	c__deltaproteobacteria	o__desulfovibrionales	f__desulfonatronumaceae	g__desulfonatronum	s__desulfonatronum thioautotrophicum
1606	k__bacteria	p__actinobacteria	c__actinobacteria	o__solirubrobacterales	f__solirubrobacteraceae	g__solirubrobacter	s__solirubrobacter spp.
1607	k__bacteria	p__proteobacteria	c__alphaproteobacteria	o__rhizobiales	f__hyphomicrobiaceae	g__pedomicrobium	s__pedomicrobium spp.
1608	k__bacteria	p__bacteroidetes	c__cytophagia	o__cytophagales	f__cytophagaceae	g__rudanella	s__rudanella sp.
1609	k__bacteria	p__firmicutes	c__clostridia	o__clostridiales	f__clostridiaceae	g__clostridium	s__clostridium sp.
1610	k__bacteria	p__proteobacteria	c__deltaproteobacteria	o__myxococcales	f__cystobacteraceae	g__cystobacter	s__cystobacter spp.
1611	k__bacteria	p__actinobacteria	c__actinobacteria	o__acidimicrobiales	f__acidimicrobiaceae	g__aciditerrimonas	s__aciditerrimonas sp.
1612	k__bacteria	p__bacteroidetes	c__sphingobacteriia	o__sphingobacteriales	f__chitinophagaceae	g__niastella	s__niastella spp.
1613	k__bacteria	p__verrucomicrobia	c__verrucomicrobiae	o__verrucomicrobiales	f__verrucomicrobia subdivision 3	g__pedosphaera	s__pedosphaera parvula
1614	k__bacteria	p__bacteroidetes	c__sphingobacteriia	o__sphingobacteriales	f__sphingobacteriaceae	g__sphingobacterium	s__sphingobacterium spp.
1615	k__bacteria	p__proteobacteria	c__betaproteobacteria	o__burkholderiales	f__burkholderiaceae	g__ralstonia	s__ralstonia spp.
1616	k__bacteria	p__chloroflexi	c__anaerolineae	o__anaerolineales	f__anaerolineaceae	g__longilinea	s__longilinea spp.
1617	k__bacteria	p__proteobacteria	c__deltaproteobacteria	o__desulfuromonadales	f__geobacteraceae	g__geobacter	s__geobacter spp.
1618	k__bacteria	p__bacteroidetes	c__cytophagia	o__cytophagales	f__cytophagaceae	g__cytophaga	s__cytophaga spp.
1619	k__bacteria	p__firmicutes	c__clostridia	o__clostridiales	f__clostridiaceae	g__clostridium	s__clostridium spp.
1620	k__bacteria	p__proteobacteria	c__alphaproteobacteria	o__rhizobiales	f__rhizobiaceae	g__rhizobium	s__rhizobium spp.
1621	k__bacteria	p__proteobacteria	c__deltaproteobacteria	o__desulfovibrionales	f__desulfovibrionaceae	g__desulfovibrio	s__desulfovibrio desulfuricans
1622	k__bacteria	p__firmicutes	c__clostridia	o__clostridiales	f__clostridiaceae	g__clostridium	s__clostridium sp.
1623	k__bacteria	p__proteobacteria	c__betaproteobacteria	o__hydrogenophilales	f__hydrogenophilaceae	g__thiobacillus	s__thiobacillus spp.
1624	k__bacteria	p__bacteroidetes	c__cytophagia	o__cytophagales	f__cytophagaceae	g__cytophaga	s__cytophaga spp.
1625	k__bacteria	p__proteobacteria	c__deltaproteobacteria	o__desulfuromonadales	f__desulfuromonadaceae	g__desulfuromusa	s__desulfuromusa spp.
1626	k__bacteria	p__bacteroidetes	c__bacteroidia	o__bacteroidales	f__porphyromonadaceae	g__porphyromonas	s__porphyromonas sp.
1627	k__bacteria	p__proteobacteria	c__betaproteobacteria	o__burkholderiales	f__burkholderiaceae	g__ralstonia	s__ralstonia spp.
1628	k__bacteria	p__verrucomicrobia	c__verrucomicrobiae	o__verrucomicrobiales	f__verrucomicrobiaceae	g__roseimicrobium	s__roseimicrobium gellanilyticum
1629	k__bacteria	p__firmicutes	c__bacilli	o__bacillales	f__bacillaceae	g__anoxybacillus	s__anoxybacillus spp.
1631	k__bacteria	p__firmicutes	c__clostridia	o__clostridiales	f__clostridiaceae	g__clostridium	s__clostridium spp.
1632	k__bacteria	p__proteobacteria	c__deltaproteobacteria	o__desulfuromonadales	f__pelobacteraceae	g__pelobacter	s__pelobacter spp.
1633	k__bacteria	p__actinobacteria	c__actinobacteria	o__solirubrobacterales	f__solirubrobacteraceae	g__solirubrobacter	s__solirubrobacter spp.
1634	k__bacteria	p__acidobacteria	c__holophagae	o__holophagales	f__holophagaceae	g__geothrix	s__geothrix spp.
1635	k__bacteria	p__ignavibacteriae	c__ignavibacteria	o__ignavibacteriales	f__melioribacteraceae	g__melioribacter	s__melioribacter roseus
1636	k__bacteria	p__bacteroidetes	c__bacteroidia	o__bacteroidales	f__bacteroidaceae	g__bacteroides	s__bacteroides spp.
1637	k__bacteria	p__chloroflexi	c__thermomicrobia	o__sphaerobacterales	f__sphaerobacteraceae	g__sphaerobacter	s__sphaerobacter spp.
1638	k__bacteria	p__bacteroidetes	c__flavobacteriia	o__flavobacteriales	f__cryomorphaceae	g__fluviicola	s__fluviicola spp.
1639	k__bacteria	p__proteobacteria	c__alphaproteobacteria	o__rhizobiales	f__phyllobacteriaceae	g__mesorhizobium	s__mesorhizobium spp.
1640	k__bacteria	p__chloroflexi	c__anaerolineae	o__anaerolineales	f__anaerolineaceae	g__longilinea	s__longilinea spp.
1641	k__bacteria	p__actinobacteria	c__actinobacteria	o__acidimicrobiales	f__acidimicrobiaceae	g__ferrithrix	s__ferrithrix spp.
1642	k__bacteria	p__proteobacteria	c__deltaproteobacteria	o__desulfuromonadales	f__geobacteraceae	g__geobacter	s__geobacter spp.
1643	k__bacteria	p__proteobacteria	c__alphaproteobacteria	o__rhodospirillales	f__acetobacteraceae	g__acidisphaera	s__acidisphaera sp.
1645	k__bacteria	p__firmicutes	c__clostridia	o__clostridiales	f__peptostreptococcaceae	g__peptoclostridium	s__clostridium hiranonis
1646	k__bacteria	p__proteobacteria	c__alphaproteobacteria	o__rhodospirillales	f__rhodospirillaceae	g__dongia	s__dongia spp.
1647	k__bacteria	p__proteobacteria	c__gammaproteobacteria	o__xanthomonadales	f__xanthomonadaceae	g__stenotrophomonas	s__stenotrophomonas spp.
1648	k__bacteria	p__chloroflexi	c__chloroflexia	o__chloroflexales	f__chloroflexaceae	g__chloroflexus	s__chloroflexus spp.
1649	k__bacteria	p__chloroflexi	c__anaerolineae	o__anaerolineales	f__anaerolineaceae	g__longilinea	s__longilinea spp.
1650	k__bacteria	p__proteobacteria	c__alphaproteobacteria	o__rhizobiales	f__brucellaceae	g__brucella	s__brucella spp.
1652	k__bacteria	p__nitrospirae	c__nitrospira	o__nitrospirales	f__nitrospiraceae	g__nitrospira	s__nitrospira sp.
1653	k__bacteria	p__proteobacteria	c__gammaproteobacteria	o__methylococcales	f__methylothermaceae	g__methylothermus	s__methylothermus spp.
1654	k__bacteria	p__proteobacteria	c__gammaproteobacteria	o__enterobacteriales	f__enterobacteriaceae	g__morganella	s__morganella morganii
1655	k__bacteria	p__proteobacteria	c__deltaproteobacteria	o__myxococcales	f__cystobacteraceae	g__melittangium	s__melittangium lichenicola
1656	k__bacteria	p__proteobacteria	c__deltaproteobacteria	o__desulfuromonadales	f__pelobacteraceae	g__pelobacter	s__pelobacter spp.
1657	k__bacteria	p__bacteroidetes	c__bacteroidia	o__bacteroidales	f__bacteroidaceae	g__bacteroides	s__bacteroides spp.
1658	k__bacteria	p__proteobacteria	c__deltaproteobacteria	o__bdellovibrionales	f__bdellovibrionaceae	g__bdellovibrio	s__bdellovibrio sp.
1659	k__bacteria	p__proteobacteria	c__deltaproteobacteria	o__myxococcales	f__polyangiaceae	g__byssovorax	s__byssovorax spp.
1660	k__bacteria	p__proteobacteria	c__deltaproteobacteria	o__myxococcales	f__anaeromyxobacteraceae	g__anaeromyxobacter	s__anaeromyxobacter spp.
1661	k__bacteria	p__chloroflexi	c__chloroflexia	o__chloroflexales	f__chloroflexaceae	g__chloroflexus	s__chloroflexus spp.
1662	k__bacteria	p__firmicutes	c__erysipelotrichia	o__erysipelotrichales	f__erysipelotrichaceae	g__turicibacter	s__turicibacter spp.
1663	k__bacteria	p__gemmatimonadetes	c__gemmatimonadetes	o__gemmatimonadales	f__gemmatimonadaceae	g__gemmatimonas	s__gemmatimonas spp.
1664	k__bacteria	p__firmicutes	c__clostridia	o__clostridiales	f__eubacteriaceae	g__eubacterium	s__eubacterium coprostanoligenes
1665	k__bacteria	p__proteobacteria	c__deltaproteobacteria	o__desulfobacterales	f__desulfobulbaceae	g__desulfobulbus	s__desulfobulbus sp.
1666	k__bacteria	p__proteobacteria	c__alphaproteobacteria	o__rickettsiales	f__anaplasmataceae	g__wolbachia	s__wolbachia pipientis
1667	k__bacteria	p__deinococcus_thermus	c__deinococci	o__deinococcales	f__deinococcaceae	g__deinococcus	s__deinococcus papagonensis
1668	k__bacteria	p__bacteroidetes	c__sphingobacteriia	o__sphingobacteriales	f__sphingobacteriaceae	g__solitalea	s__solitalea canadensis
1669	k__bacteria	p__gemmatimonadetes	c__gemmatimonadetes	o__gemmatimonadales	f__gemmatimonadaceae	g__gemmatimonas	s__gemmatimonas spp.
1670	k__bacteria	p__proteobacteria	c__gammaproteobacteria	o__oceanospirillales	f__alcanivoracaceae	g__alcanivorax	s__alcanivorax sp.
1671	k__bacteria	p__proteobacteria	c__deltaproteobacteria	o__myxococcales	f__polyangiaceae	g__sorangium	s__sorangium spp.
1672	k__bacteria	p__proteobacteria	c__alphaproteobacteria	o__sphingomonadales	f__sphingomonadaceae	g__sphingobium	s__sphingobium spp.
1673	k__bacteria	p__proteobacteria	c__deltaproteobacteria	o__syntrophobacterales	f__syntrophaceae	g__desulfomonile	s__desulfomonile spp.
1674	k__bacteria	p__proteobacteria	c__deltaproteobacteria	o__myxococcales	f__cystobacteraceae	g__stigmatella	s__stigmatella erecta
1675	k__bacteria	p__actinobacteria	c__actinobacteria	o__actinomycetales	f__micrococcaceae	g__enteractinococcus	s__enteractinococcus sp.
1676	k__bacteria	p__proteobacteria	c__deltaproteobacteria	o__syntrophobacterales	f__syntrophorhabdaceae	g__syntrophorhabdus	s__syntrophorhabdus aromaticivorans
1678	k__bacteria	p__actinobacteria	c__actinobacteria	o__actinomycetales	f__sporichthyaceae	g__sporichthya	s__sporichthya brevicatena
1679	k__bacteria	p__proteobacteria	c__alphaproteobacteria	o__rhizobiales	f__hyphomicrobiaceae	g__rhizomicrobium	s__rhizomicrobium electricum
1680	k__bacteria	p__proteobacteria	c__alphaproteobacteria	o__rhodobacterales	f__rhodobacteraceae	g__stappia	s__stappia spp.
1681	k__bacteria	p__actinobacteria	c__actinobacteria	o__actinomycetales	f__actinomycetaceae	g__actinomyces	s__actinomyces graevenitzii
1682	k__bacteria	p__planctomycetes	c__phycisphaerae	o__phycisphaerales	f__phycisphaeraceae	g__phycisphaera	s__phycisphaera spp.
1683	k__bacteria	p__proteobacteria	c__deltaproteobacteria	o__myxococcales	f__anaeromyxobacteraceae	g__anaeromyxobacter	s__anaeromyxobacter dehalogenans
1684	k__bacteria	p__firmicutes	c__clostridia	o__clostridiales	f__eubacteriaceae	g__eubacterium	s__eubacterium spp.
1685	k__bacteria	p__actinobacteria	c__actinobacteria	o__euzebyales	f__euzebyaceae	g__euzebya	s__euzebya spp.
1686	k__bacteria	p__bacteroidetes	c__bacteroidia	o__bacteroidales	f__prolixibacteraceae	g__sunxiuqinia	s__sunxiuqinia sp.
1687	k__bacteria	p__proteobacteria	c__deltaproteobacteria	o__bdellovibrionales	f__bdellovibrionaceae	g__bdellovibrio	s__bdellovibrio sp.
1688	k__bacteria	p__actinobacteria	c__actinobacteria	o__actinomycetales	f__frankiaceae	g__frankia	s__frankia spp.
1689	k__bacteria	p__bacteroidetes	c__cytophagia	o__cytophagales	f__cytophagaceae	g__sporocytophaga	s__sporocytophaga spp.
1690	k__bacteria	p__proteobacteria	c__gammaproteobacteria	o__chromatiales	f__halothiobacillaceae	g__halothiobacillus	s__halothiobacillus sp.
1691	k__bacteria	p__bacteroidetes	c__sphingobacteriia	o__sphingobacteriales	f__sphingobacteriaceae	g__pedobacter	s__pedobacter spp.
1693	k__bacteria	p__bacteroidetes	c__sphingobacteriia	o__sphingobacteriales	f__chitinophagaceae	g__flavitalea	s__flavitalea spp.
1694	k__bacteria	p__planctomycetes	c__planctomycetia	o__planctomycetales	f__planctomycetaceae	g__gemmata	s__gemmata spp.
1695	k__bacteria	p__firmicutes	c__bacilli	o__bacillales	f__bacillaceae	g__bacillus	s__bacillus spp.
1696	k__bacteria	p__firmicutes	c__clostridia	o__clostridiales	f__ruminococcaceae	g__oscillospira	s__oscillospira spp.
1697	k__bacteria	p__acidobacteria	c__solibacteres	o__solibacterales	f__solibacteraceae	g__candidatus solibacter	s__uncultured candidatus solibacter sp.
1698	k__bacteria	p__proteobacteria	c__betaproteobacteria	o__burkholderiales	f__burkholderiales	g__methylibium	s__methylibium spp.
1699	k__bacteria	p__firmicutes	c__clostridia	o__clostridiales	f__ruminococcaceae	g__papillibacter	s__papillibacter cinnamivorans
1700	k__bacteria	p__bacteroidetes	c__bacteroidia	o__bacteroidales	f__marinilabiliaceae	g__anaerophaga	s__anaerophaga spp.
1701	k__bacteria	p__proteobacteria	c__oligoflexia	o__oligoflexales	f__oligoflexaceae	g__oligoflexus	s__bacterium shr3
1702	k__bacteria	p__firmicutes	c__clostridia	o__clostridiales	f__ruminococcaceae	g__ruminococcus	s__ruminococcus bromii
1703	k__bacteria	p__bacteroidetes	c__bacteroidia	o__bacteroidales	f__bacteroidaceae	g__bacteroides	s__bacteroides spp.
1704	k__bacteria	p__cyanobacteria	c__oscillatoriophycideae	o__oscillatoriales	f__oscillatoriaceae	g__oscillatoria	s__oscillatoria spp.
1705	k__bacteria	p__bacteroidetes	c__sphingobacteriia	o__sphingobacteriales	f__sphingobacteriaceae	g__solitalea	s__solitalea canadensis
1706	k__bacteria	p__proteobacteria	c__deltaproteobacteria	o__myxococcales	f__polyangiaceae	g__byssovorax	s__byssovorax spp.
1708	k__bacteria	p__proteobacteria	c__alphaproteobacteria	o__caulobacterales	f__caulobacteraceae	g__phenylobacterium	s__phenylobacterium spp.
1709	k__bacteria	p__cyanobacteria	c__cyanobacteria	o__prochlorales	f__prochlorococcaceae	g__prochlorococcus	s__prochlorococcus spp.
1710	k__bacteria	p__chloroflexi	c__anaerolineae	o__anaerolineales	f__anaerolineaceae	g__bellilinea	s__bellilinea spp.
1711	k__bacteria	p__proteobacteria	c__alphaproteobacteria	o__rhizobiales	f__brucellaceae	g__ochrobactrum	s__ochrobactrum sp.
1712	k__bacteria	p__firmicutes	c__clostridia	o__clostridiales	f__clostridiaceae	g__clostridium	s__clostridium spp.
1713	k__bacteria	p__firmicutes	c__clostridia	o__clostridiales	f__clostridiales family xi. incertae sedis	g__sedimentibacter	s__sedimentibacter spp.
1714	k__bacteria	p__acidobacteria	c__acidobacteriia	o__acidobacteriales	f__acidobacteriaceae	g__acidobacterium	s__acidobacterium spp.
1715	k__bacteria	p__verrucomicrobia	c__opitutae	o__opitutales	f__opitutaceae	g__opitutus	s__opitutus spp.
1716	k__bacteria	p__proteobacteria	c__betaproteobacteria	o__rhodocyclales	f__rhodocyclaceae	g__dechloromonas	s__dechloromonas spp.
1717	k__bacteria	p__actinobacteria	c__actinobacteria	o__actinomycetales	f__micrococcaceae	g__arthrobacter	s__arthrobacter sp.
1718	k__bacteria	p__proteobacteria	c__gammaproteobacteria	o__pseudomonadales	f__pseudomonadaceae	g__pseudomonas	s__pseudomonas sp.
1720	k__bacteria	p__chloroflexi	c__anaerolineae	o__anaerolineales	f__anaerolineaceae	g__bellilinea	s__bellilinea spp.
1721	k__bacteria	p__proteobacteria	c__betaproteobacteria	o__burkholderiales	f__sutterellaceae	g__sutterella	s__sutterella wadsworthensis
1722	k__bacteria	p__proteobacteria	c__deltaproteobacteria	o__myxococcales	f__polyangiaceae	g__byssovorax	s__byssovorax spp.
1723	k__bacteria	p__cyanobacteria	c__cyanobacteria	o__prochlorales	f__prochlorococcaceae	g__prochlorococcus	s__prochlorococcus spp.
1724	k__bacteria	p__proteobacteria	c__betaproteobacteria	o__burkholderiales	f__burkholderiales	g__methylibium	s__methylibium sp.
1725	k__bacteria	p__proteobacteria	c__alphaproteobacteria	o__rhizobiales	f__hyphomicrobiaceae	g__rhodomicrobium	s__rhodomicrobium spp.
1726	k__bacteria	p__bacteroidetes	c__flavobacteriia	o__flavobacteriales	f__cryomorphaceae	g__crocinitomix	s__crocinitomix spp.
1727	k__bacteria	p__firmicutes	c__bacilli	o__bacillales	f__bacillaceae	g__virgibacillus	s__virgibacillus sp.
1728	k__bacteria	p__bacteroidetes	c__sphingobacteriia	o__sphingobacteriales	f__sphingobacteriaceae	g__sphingobacterium	s__sphingobacterium spp.
1729	k__bacteria	p__proteobacteria	c__gammaproteobacteria	o__chromatiales	f__chromatiaceae	g__marichromatium	s__marichromatium purpuratum
1730	k__bacteria	p__bacteroidetes	c__sphingobacteriia	o__sphingobacteriales	f__sphingobacteriaceae	g__sphingobacterium	s__sphingobacterium sp.
1731	k__bacteria	p__proteobacteria	c__alphaproteobacteria	o__rhizobiales	f__hyphomicrobiaceae	g__pedomicrobium	s__pedomicrobium sp.
1732	k__bacteria	p__proteobacteria	c__deltaproteobacteria	o__syntrophobacterales	f__syntrophaceae	g__syntrophus	s__syntrophus sp.
1733	k__bacteria	p__bacteroidetes	c__cytophagia	o__cytophagales	f__cytophagaceae	g__leadbetterella	s__leadbetterella sp.
1734	k__bacteria	p__proteobacteria	c__gammaproteobacteria	o__xanthomonadales	f__xanthomonadaceae	g__stenotrophomonas	s__stenotrophomonas panacihumi
1735	k__bacteria	p__proteobacteria	c__deltaproteobacteria	o__desulfobacterales	f__desulfobacteraceae	g__algorimarina	s__algorimarina spp.
1736	k__bacteria	p__proteobacteria	c__deltaproteobacteria	o__desulfobacterales	f__desulfobacteraceae	g__desulfofaba	s__desulfofaba spp.
1737	k__bacteria	p__proteobacteria	c__deltaproteobacteria	o__desulfovibrionales	f__desulfovibrionaceae	g__desulfovibrio	s__desulfovibrio aminophilus
1738	k__bacteria	p__proteobacteria	c__gammaproteobacteria	o__xanthomonadales	f__xanthomonadaceae	g__dokdonella	s__dokdonella fugitiva
1739	k__bacteria	p__firmicutes	c__clostridia	o__clostridiales	f__ruminococcaceae	g__candidatus soleaferrea	s__candidatus soleaferrea massiliensis
1740	k__bacteria	p__firmicutes	c__clostridia	o__clostridiales	f__clostridiaceae	g__clostridium	s__clostridium spp.
1741	k__bacteria	p__proteobacteria	c__epsilonproteobacteria	o__campylobacterales	f__campylobacteraceae	g__arcobacter	s__arcobacter butzleri
1742	k__bacteria	p__planctomycetes	c__planctomycetia	o__planctomycetales	f__planctomycetaceae	g__rhodopirellula	s__rhodopirellula spp.
1743	k__bacteria	p__bacteroidetes	c__cytophagia	o__cytophagales	f__cytophagaceae	g__cytophaga	s__cytophaga xylanolytica
1744	k__bacteria	p__tenericutes	c__mollicutes	o__acholeplasmatales	f__acholeplasmataceae	g__acholeplasma	s__acholeplasma hippikon
1745	k__bacteria	p__actinobacteria	c__actinobacteria	o__actinomycetales	f__corynebacteriaceae	g__corynebacterium	s__corynebacterium pseudodiphtheriticum
1746	k__bacteria	p__spirochaetes	c__spirochaetia	o__spirochaetales	f__spirochaetaceae	g__spirochaeta	s__spirochaeta spp.
1747	k__bacteria	p__acidobacteria	c__acidobacteriia	o__acidobacteriales	f__acidobacteriaceae	g__acidobacterium	s__acidobacterium spp.
1748	k__bacteria	p__verrucomicrobia	c__verrucomicrobiae	o__verrucomicrobiales	f__verrucomicrobiaceae	g__verrucomicrobium	s__verrucomicrobium spp.
1749	k__bacteria	p__fusobacteria	c__fusobacteriia	o__fusobacteriales	f__fusobacteriaceae	g__fusobacterium	s__fusobacterium spp.
1750	k__bacteria	p__cyanobacteria	c__cyanobacteria	o__nostocales	f__rivulariaceae	g__calothrix	s__calothrix desertica
1751	k__bacteria	p__firmicutes	c__clostridia	o__clostridiales	f__clostridiaceae	g__clostridium	s__clostridium spp.
1752	k__bacteria	p__proteobacteria	c__betaproteobacteria	o__rhodocyclales	f__rhodocyclaceae	g__sterolibacterium	s__sterolibacterium spp.
1753	k__bacteria	p__firmicutes	c__clostridia	o__clostridiales	f__clostridiaceae	g__clostridium	s__clostridium sp.
1754	k__bacteria	p__firmicutes	c__clostridia	o__clostridiales	f__clostridiales family xvii. incertae sedis	g__thermaerobacter	s__thermaerobacter spp.
1755	k__bacteria	p__proteobacteria	c__gammaproteobacteria	o__xanthomonadales	f__xanthomonadaceae	g__thermomonas	s__thermomonas spp.
1756	k__bacteria	p__proteobacteria	c__deltaproteobacteria	o__syntrophobacterales	f__syntrophaceae	g__smithella	s__smithella spp.
1757	k__bacteria	p__firmicutes	c__clostridia	o__clostridiales	f__eubacteriaceae	g__eubacterium	s__eubacterium ruminantium
1758	k__bacteria	p__proteobacteria	c__alphaproteobacteria	o__rhodospirillales	f__rhodospirillaceae	g__caenispirillum	s__caenispirillum sp.
1759	k__bacteria	p__acidobacteria	c__holophagae	o__holophagales	f__holophagaceae	g__geothrix	s__geothrix spp.
1760	k__bacteria	p__firmicutes	c__clostridia	o__clostridiales	f__ruminococcaceae	g__ruminococcus	s__ruminococcus spp.
1761	k__bacteria	p__bacteroidetes	c__sphingobacteriia	o__sphingobacteriales	f__chitinophagaceae	g__chitinophaga	s__chitinophaga spp.
1762	k__bacteria	p__verrucomicrobia	c__verrucomicrobiae	o__verrucomicrobiales	f__verrucomicrobia subdivision 3	g__pedosphaera	s__pedosphaera spp.
1763	k__bacteria	p__bacteroidetes	c__bacteroidia	o__bacteroidales	f__bacteroidaceae	g__bacteroides	s__bacteroides plebeius
1764	k__bacteria	p__firmicutes	c__clostridia	o__clostridiales	f__clostridiaceae	g__clostridium	s__clostridium spp.
1766	k__bacteria	p__planctomycetes	c__phycisphaerae	o__phycisphaerales	f__phycisphaeraceae	g__phycisphaera	s__phycisphaera spp.
1767	k__bacteria	p__acidobacteria	c__solibacteres	o__solibacterales	f__solibacteraceae	g__candidatus solibacter	s__uncultured candidatus solibacter sp.
1768	k__bacteria	p__firmicutes	c__clostridia	o__clostridiales	f__clostridiaceae	g__clostridium	s__clostridium spp.
1769	k__bacteria	p__chloroflexi	c__chloroflexia	o__chloroflexales	f__chloroflexaceae	g__chloroflexus	s__chloroflexus aurantiacus
1770	k__bacteria	p__fibrobacteres	c__fibrobacteria	o__fibrobacterales	f__fibrobacteraceae	g__fibrobacter	s__fibrobacter spp.
1771	k__bacteria	p__planctomycetes	c__planctomycetia	o__planctomycetales	f__planctomycetaceae	g__zavarzinella	s__zavarzinella spp.
1772	k__bacteria	p__proteobacteria	c__betaproteobacteria	o__burkholderiales	f__burkholderiales	g__thiobacter	s__thiobacter spp.
1773	k__bacteria	p__bacteroidetes	c__bacteroidia	o__bacteroidales	f__marinilabiliaceae	g__anaerophaga	s__anaerophaga spp.
1774	k__bacteria	p__chlamydiae	c__chlamydiia	o__chlamydiales	f__simkaniaceae	g__simkania	s__simkania negevensis
1775	k__bacteria	p__firmicutes	c__clostridia	o__thermoanaerobacterales	f__thermoanaerobacteraceae	g__thermoanaerobacter	s__thermoanaerobacter spp.
1776	k__bacteria	p__proteobacteria	c__deltaproteobacteria	o__desulfobacterales	f__desulfobacteraceae	g__desulfatiglans	s__desulfobacterium anilini
1777	k__bacteria	p__verrucomicrobia	c__spartobacteria	o__spartobacteria	f__spartobacteria	g__chthoniobacter	s__chthoniobacter flavus
1778	k__bacteria	p__proteobacteria	c__alphaproteobacteria	o__caulobacterales	f__caulobacteraceae	g__asticcacaulis	s__asticcacaulis excentricus
1779	k__bacteria	p__proteobacteria	c__deltaproteobacteria	o__desulfuromonadales	f__pelobacteraceae	g__pelobacter	s__pelobacter spp.
1780	k__bacteria	p__gemmatimonadetes	c__gemmatimonadetes	o__gemmatimonadales	f__gemmatimonadaceae	g__gemmatimonas	s__gemmatimonas spp.
1781	k__bacteria	p__actinobacteria	c__actinobacteria	o__actinomycetales	f__geodermatophilaceae	g__modestobacter	s__modestobacter sp.
1782	k__bacteria	p__proteobacteria	c__alphaproteobacteria	o__sphingomonadales	f__sphingomonadaceae	g__blastomonas	s__blastomonas spp.
1783	k__bacteria	p__proteobacteria	c__gammaproteobacteria	o__oceanospirillales	f__alcanivoracaceae	g__alcanivorax	s__alcanivorax spp.
1784	k__bacteria	p__bacteroidetes	c__bacteroidia	o__bacteroidales	f__bacteroidaceae	g__bacteroides	s__bacteroides spp.
1785	k__bacteria	p__cyanobacteria	c__cyanobacteria	o__nostocales	f__nostocaceae	g__trichormus	s__trichormus variabilis
1786	k__bacteria	p__firmicutes	c__clostridia	o__clostridiales	f__peptococcaceae	g__pelotomaculum	s__pelotomaculum spp.
1787	k__bacteria	p__cyanobacteria	c__cyanobacteria	o__syneschococcales	f__leptolyngbyaceae	g__leptolyngbya	s__leptolyngbya sp.
1788	k__bacteria	p__fusobacteria	c__fusobacteriia	o__fusobacteriales	f__fusobacteriaceae	g__fusobacterium	s__fusobacterium spp.
1789	k__bacteria	p__firmicutes	c__clostridia	o__clostridiales	f__eubacteriaceae	g__eubacterium	s__eubacterium spp.
1790	k__bacteria	p__proteobacteria	c__betaproteobacteria	o__burkholderiales	f__burkholderiales	g__methylibium	s__methylibium spp.
1791	k__bacteria	p__verrucomicrobia	c__opitutae	o__opitutales	f__opitutaceae	g__opitutus	s__opitutus spp.
1792	k__bacteria	p__firmicutes	c__bacilli	o__bacillales	f__bacillaceae	g__bacillus	s__bacillus spp.
1793	k__bacteria	p__bacteroidetes	c__bacteroidia	o__bacteroidales	f__bacteroidaceae	g__bacteroides	s__bacteroides coprophilus
1794	k__bacteria	p__proteobacteria	c__gammaproteobacteria	o__pseudomonadales	f__pseudomonadaceae	g__pseudomonas	s__pseudomonas sp.
1795	k__bacteria	p__firmicutes	c__clostridia	o__clostridiales	f__eubacteriaceae	g__eubacterium	s__eubacterium spp.
1796	k__bacteria	p__proteobacteria	c__gammaproteobacteria	o__xanthomonadales	f__xanthomonadaceae	g__aquimonas	s__aquimonas sp.
1797	k__bacteria	p__proteobacteria	c__deltaproteobacteria	o__syntrophobacterales	f__syntrophobacteraceae	g__syntrophobacter	s__syntrophobacter sp.
1798	k__bacteria	p__proteobacteria	c__alphaproteobacteria	o__rhodobacterales	f__rhodobacteraceae	g__roseibium	s__roseibium sp.
1799	k__bacteria	p__bacteroidetes	c__cytophagia	o__cytophagales	f__cytophagaceae	g__cytophaga	s__cytophaga hutchinsonii
1800	k__bacteria	p__firmicutes	c__clostridia	o__clostridiales	f__eubacteriaceae	g__alkalibacter	s__alkalibacter spp.
1801	k__bacteria	p__chloroflexi	c__chloroflexia	o__chloroflexales	f__oscillochloridaceae	g__oscillochloris	s__oscillochloris spp.
1802	k__bacteria	p__planctomycetes	c__planctomycetia	o__planctomycetales	f__planctomycetaceae	g__planctomyces	s__planctomyces spp.
1803	k__bacteria	p__proteobacteria	c__gammaproteobacteria	o__legionellales	f__legionellaceae	g__legionella	s__legionella spp.
1804	k__bacteria	p__proteobacteria	c__alphaproteobacteria	o__rhizobiales	f__xanthobacteraceae	g__ancylobacter	s__ancylobacter dichloromethanicus
1805	k__bacteria	p__firmicutes	c__clostridia	o__clostridiales	f__eubacteriaceae	g__eubacterium	s__eubacterium sp.
1806	k__bacteria	p__firmicutes	c__clostridia	o__clostridiales	f__lachnospiraceae	g__blautia	s__blautia sp.
1807	k__bacteria	p__firmicutes	c__clostridia	o__clostridiales	f__ruminococcaceae	g__oscillospira	s__oscillospira spp.
1808	k__bacteria	p__firmicutes	c__clostridia	o__clostridiales	f__clostridiaceae	g__clostridium	s__clostridium spp.
1809	k__bacteria	p__actinobacteria	c__actinobacteria	o__actinomycetales	f__gordoniaceae	g__skermania	s__skermania spp.
1810	k__bacteria	p__bacteroidetes	c__bacteroidia	o__bacteroidales	f__bacteroidaceae	g__bacteroides	s__bacteroides spp.
1811	k__bacteria	p__proteobacteria	c__alphaproteobacteria	o__rhizobiales	f__methylobacteriaceae	g__methylobacterium	s__methylobacterium spp.
1812	k__bacteria	p__verrucomicrobia	c__opitutae	o__opitutales	f__opitutaceae	g__alterococcus	s__alterococcus agarolyticus
1813	k__bacteria	p__actinobacteria	c__actinobacteria	o__solirubrobacterales	f__solirubrobacteraceae	g__solirubrobacter	s__solirubrobacter spp.
1814	k__bacteria	p__proteobacteria	c__deltaproteobacteria	o__syntrophobacterales	f__syntrophaceae	g__syntrophus	s__syntrophus spp.
1815	k__bacteria	p__cyanobacteria	c__cyanobacteria	o__prochlorales	f__prochlorococcaceae	g__prochlorococcus	s__prochlorococcus spp.
1816	k__bacteria	p__firmicutes	c__clostridia	o__clostridiales	f__clostridiaceae	g__clostridium	s__clostridium spp.
1817	k__bacteria	p__planctomycetes	c__planctomycetia	o__planctomycetales	f__planctomycetaceae	g__planctomyces	s__planctomyces spp.
1819	k__bacteria	p__ignavibacteriae	c__ignavibacteria	o__ignavibacteriales	f__ignavibacteriaceae	g__ignavibacterium	s__ignavibacterium spp.
1820	k__bacteria	p__proteobacteria	c__alphaproteobacteria	o__rhodobacterales	f__rhodobacteraceae	g__amaricoccus	s__amaricoccus macauensis
1821	k__bacteria	p__chloroflexi	c__anaerolineae	o__anaerolineales	f__anaerolineaceae	g__ornatilinea	s__ornatilinea apprima
1822	k__bacteria	p__proteobacteria	c__betaproteobacteria	o__burkholderiales	f__burkholderiaceae	g__ralstonia	s__ralstonia spp.
1823	k__bacteria	p__firmicutes	c__clostridia	o__clostridiales	f__clostridiaceae	g__clostridium	s__clostridium spp.
1824	k__bacteria	p__proteobacteria	c__deltaproteobacteria	o__desulfuromonadales	f__geobacteraceae	g__geobacter	s__geobacter spp.
1825	k__bacteria	p__proteobacteria	c__deltaproteobacteria	o__desulfuromonadales	f__geobacteraceae	g__geobacter	s__geobacter spp.
1826	k__bacteria	p__proteobacteria	c__betaproteobacteria	o__burkholderiales	f__burkholderiaceae	g__ralstonia	s__ralstonia spp.
1827	k__bacteria	p__bacteroidetes	c__flavobacteriia	o__flavobacteriales	f__flavobacteriaceae	g__flavobacterium	s__flavobacterium spp.
1828	k__bacteria	p__tenericutes	c__mollicutes	o__acholeplasmatales	f__acholeplasmataceae	g__acholeplasma	s__acholeplasma sp.
1830	k__bacteria	p__chloroflexi	c__anaerolineae	o__anaerolineales	f__anaerolineaceae	g__bellilinea	s__bellilinea spp.
1831	k__bacteria	p__actinobacteria	c__actinobacteria	o__coriobacteriales	f__coriobacteriaceae	g__enterorhabdus	s__enterorhabdus mucosicola
1832	k__bacteria	p__spirochaetes	c__spirochaetia	o__spirochaetales	f__spirochaetaceae	g__spirochaeta	s__spirochaeta spp.
1833	k__bacteria	p__proteobacteria	c__deltaproteobacteria	o__syntrophobacterales	f__syntrophobacteraceae	g__syntrophobacter	s__syntrophobacter fumaroxidans
1834	k__bacteria	p__firmicutes	c__erysipelotrichia	o__erysipelotrichales	f__erysipelotrichaceae	g__turicibacter	s__turicibacter spp.
1835	k__bacteria	p__bacteroidetes	c__sphingobacteriia	o__sphingobacteriales	f__chitinophagaceae	g__flavitalea	s__flavisolibacter sp.
1836	k__bacteria	p__proteobacteria	c__betaproteobacteria	o__hydrogenophilales	f__hydrogenophilaceae	g__hydrogenophilus	s__hydrogenophilus thermoluteolus
1837	k__bacteria	p__bacteroidetes	c__sphingobacteriia	o__sphingobacteriales	f__chitinophagaceae	g__sediminibacterium	s__sediminibacterium sp.
1838	k__bacteria	p__proteobacteria	c__deltaproteobacteria	o__desulfobacterales	f__desulfobacteraceae	g__desulforegula	s__desulforegula spp.
1839	k__bacteria	p__chloroflexi	c__anaerolineae	o__anaerolineales	f__anaerolineaceae	g__longilinea	s__longilinea spp.
1840	k__bacteria	p__proteobacteria	c__alphaproteobacteria	o__sphingomonadales	f__sphingomonadaceae	g__kaistobacter	s__kaistobacter spp.
1841	k__bacteria	p__proteobacteria	c__deltaproteobacteria	o__myxococcales	f__phaselicystidaceae	g__phaselicystis	s__phaselicystis spp.
1842	k__bacteria	p__spirochaetes	c__spirochaetia	o__spirochaetales	f__leptospiraceae	g__leptospira	s__leptospira sp.
1843	k__bacteria	p__bacteroidetes	c__sphingobacteriia	o__sphingobacteriales	f__sphingobacteriaceae	g__solitalea	s__solitalea canadensis
1844	k__bacteria	p__acidobacteria	c__acidobacteriia	o__acidobacteriales	f__acidobacteriaceae	g__acidobacterium	s__acidobacterium spp.
1845	k__bacteria	p__actinobacteria	c__actinobacteria	o__solirubrobacterales	f__conexibacteraceae	g__conexibacter	s__conexibacter spp.
1846	k__bacteria	p__bacteroidetes	c__flavobacteriia	o__flavobacteriales	f__cryomorphaceae	g__fluviicola	s__fluviicola spp.
1847	k__bacteria	p__proteobacteria	c__deltaproteobacteria	o__myxococcales	f__cystobacteraceae	g__cystobacter	s__cystobacter armeniaca
1848	k__bacteria	p__acidobacteria	c__holophagae	o__holophagales	f__holophagaceae	g__holophaga	s__holophaga spp.
1849	k__bacteria	p__firmicutes	c__clostridia	o__clostridiales	f__ruminococcaceae	g__ruminococcus	s__ruminococcus spp.
1850	k__bacteria	p__proteobacteria	c__deltaproteobacteria	o__desulfovibrionales	f__desulfovibrionaceae	g__desulfovibrio	s__desulfovibrio spp.
1851	k__bacteria	p__gemmatimonadetes	c__gemmatimonadetes	o__gemmatimonadales	f__gemmatimonadaceae	g__gemmatimonas	s__gemmatimonas spp.
1852	k__bacteria	p__proteobacteria	c__deltaproteobacteria	o__myxococcales	f__polyangiaceae	g__jahnella	s__jahnella thaxteri
1853	k__bacteria	p__proteobacteria	c__betaproteobacteria	o__rhodocyclales	f__rhodocyclaceae	g__propionivibrio	s__propionivibrio spp.
1854	k__bacteria	p__proteobacteria	c__deltaproteobacteria	o__desulfobacterales	f__desulfobacteraceae	g__desulforegula	s__desulforegula spp.
1855	k__bacteria	p__chloroflexi	c__chloroflexia	o__chloroflexales	f__chloroflexaceae	g__chloroflexus	s__chloroflexus spp.
1856	k__bacteria	p__proteobacteria	c__alphaproteobacteria	o__rhizobiales	f__phyllobacteriaceae	g__mesorhizobium	s__mesorhizobium spp.
1857	k__bacteria	p__actinobacteria	c__actinobacteria	o__acidimicrobiales	f__acidimicrobiaceae	g__ilumatobacter	s__ilumatobacter spp.
1858	k__bacteria	p__cyanobacteria	c__cyanobacteria	o__prochlorales	f__prochlorococcaceae	g__prochlorococcus	s__prochlorococcus spp.
1859	k__bacteria	p__proteobacteria	c__betaproteobacteria	o__rhodocyclales	f__rhodocyclaceae	g__azoarcus	s__azoarcus spp.
1860	k__bacteria	p__firmicutes	c__negativicutes	o__selenomonadales	f__acidaminococcaceae	g__succiniclasticum	s__succiniclasticum ruminis
1861	k__bacteria	p__acidobacteria	c__acidobacteriia	o__acidobacteriales	f__acidobacteriaceae	g__acidobacterium	s__acidobacterium spp.
1862	k__bacteria	p__proteobacteria	c__deltaproteobacteria	o__syntrophobacterales	f__syntrophobacteraceae	g__syntrophobacter	s__syntrophobacter spp.
1863	k__bacteria	p__nitrospirae	c__nitrospira	o__nitrospirales	f__nitrospiraceae	g__nitrospira	s__nitrospira spp.
1864	k__bacteria	p__proteobacteria	c__alphaproteobacteria	o__rhodospirillales	f__rhodospirillaceae	g__azospirillum	s__azospirillum picis
1865	k__bacteria	p__bacteroidetes	c__sphingobacteriia	o__sphingobacteriales	f__chitinophagaceae	g__flavisolibacter	s__flavisolibacter spp.
1866	k__bacteria	p__chloroflexi	c__dehalococcoidia	o__dehalococcoidales	f__dehalococcoidaceae	g__dehalococcoides	s__dehalococcoides spp.
1867	k__bacteria	p__spirochaetes	c__spirochaetia	o__spirochaetales	f__spirochaetaceae	g__spirochaeta	s__spirochaeta spp.
1868	k__bacteria	p__proteobacteria	c__alphaproteobacteria	o__rhizobiales	f__hyphomicrobiaceae	g__rhodoplanes	s__rhodoplanes spp.
1869	k__bacteria	p__chloroflexi	c__anaerolineae	o__anaerolineales	f__anaerolineaceae	g__bellilinea	s__bellilinea spp.
1870	k__bacteria	p__firmicutes	c__clostridia	o__clostridiales	f__clostridiaceae	g__clostridium	s__clostridium spp.
1871	k__bacteria	p__actinobacteria	c__actinobacteria	o__rubrobacterales	f__rubrobacteraceae	g__rubrobacter	s__rubrobacter spp.
1872	k__bacteria	p__proteobacteria	c__oligoflexia	o__silvanigrellales	f__silvanigrellales	g__spirobacillus	s__spirobacillus cienkowskii
1873	k__bacteria	p__proteobacteria	c__deltaproteobacteria	o__desulfuromonadales	f__geobacteraceae	g__geobacter	s__geobacter spp.
1874	k__bacteria	p__tenericutes	c__mollicutes	o__acholeplasmatales	f__acholeplasmataceae	g__candidatus phytoplasma	s__phytoplasma sp. ryl_gd
1875	k__bacteria	p__actinobacteria	c__actinobacteria	o__nitriliruptorales	f__nitriliruptoraceae	g__nitriliruptor	s__nitriliruptor spp.
1877	k__bacteria	p__proteobacteria	c__deltaproteobacteria	o__desulfuromonadales	f__desulfuromonadaceae	g__desulfuromusa	s__desulfuromusa spp.
1878	k__bacteria	p__proteobacteria	c__alphaproteobacteria	o__rhizobiales	f__phyllobacteriaceae	g__nitratireductor	s__nitratireductor spp.
1879	k__bacteria	p__proteobacteria	c__deltaproteobacteria	o__syntrophobacterales	f__syntrophorhabdaceae	g__syntrophorhabdus	s__syntrophorhabdus spp.
1880	k__bacteria	p__bacteroidetes	c__sphingobacteriia	o__sphingobacteriales	f__sphingobacteriaceae	g__sphingobacterium	s__sphingobacterium sp.
1881	k__bacteria	p__bacteroidetes	c__sphingobacteriia	o__sphingobacteriales	f__chitinophagaceae	g__chitinophaga	s__chitinophaga sp.
1882	k__bacteria	p__proteobacteria	c__alphaproteobacteria	o__sphingomonadales	f__sphingomonadaceae	g__sphingomonas	s__sphingomonas spp.
1883	k__bacteria	p__fibrobacteres	c__fibrobacteria	o__fibrobacterales	f__fibrobacteraceae	g__fibrobacter	s__fibrobacter spp.
1884	k__bacteria	p__acidobacteria	c__acidobacteriia	o__acidobacteriales	f__acidobacteriaceae	g__acidobacterium	s__acidobacterium spp.
1885	k__bacteria	p__proteobacteria	c__alphaproteobacteria	o__rhodospirillales	f__acetobacteraceae	g__roseomonas	s__roseomonas vinaceus
1886	k__bacteria	p__firmicutes	c__clostridia	o__clostridiales	f__clostridiaceae	g__clostridium	s__clostridium sp.
1887	k__bacteria	p__planctomycetes	c__planctomycetia	o__planctomycetales	f__planctomycetaceae	g__planctomyces	s__planctomyces spp.
1889	k__bacteria	p__proteobacteria	c__deltaproteobacteria	o__desulfovibrionales	f__desulfovibrionaceae	g__desulfovibrio	s__desulfovibrio sp.
1890	k__bacteria	p__planctomycetes	c__planctomycetia	o__planctomycetales	f__planctomycetaceae	g__pirellula	s__pirellula spp.
1891	k__bacteria	p__bacteroidetes	c__sphingobacteriia	o__sphingobacteriales	f__sphingobacteriaceae	g__sphingobacterium	s__sphingobacterium spp.
1892	k__bacteria	p__proteobacteria	c__gammaproteobacteria	o__xanthomonadales	f__sinobacteraceae	g__steroidobacter	s__steroidobacter sp.
1893	k__bacteria	p__chloroflexi	c__dehalococcoidia	o__dehalococcoidales	f__dehalococcoidaceae	g__dehalococcoides	s__dehalococcoides spp.
1894	k__bacteria	p__fusobacteria	c__fusobacteriia	o__fusobacteriales	f__fusobacteriaceae	g__fusobacterium	s__fusobacterium spp.
1895	k__bacteria	p__spirochaetes	c__spirochaetia	o__spirochaetales	f__spirochaetaceae	g__treponema	s__treponema spp.
1896	k__bacteria	p__gemmatimonadetes	c__gemmatimonadetes	o__gemmatimonadales	f__gemmatimonadaceae	g__gemmatimonas	s__gemmatimonas spp.
1897	k__bacteria	p__proteobacteria	c__betaproteobacteria	o__rhodocyclales	f__rhodocyclaceae	g__thauera	s__thauera spp.
1898	k__bacteria	p__proteobacteria	c__betaproteobacteria	o__burkholderiales	f__burkholderiaceae	g__ralstonia	s__ralstonia spp.
1899	k__bacteria	p__proteobacteria	c__gammaproteobacteria	o__thiotrichales	f__piscirickettsiaceae	g__methylophaga	s__methylophaga spp.
1900	k__bacteria	p__gemmatimonadetes	c__gemmatimonadetes	o__gemmatimonadales	f__gemmatimonadaceae	g__gemmatimonas	s__gemmatimonas spp.
1901	k__bacteria	p__cyanobacteria	c__oscillatoriophycideae	o__oscillatoriales	f__microcoleaceae	g__trichodesmium	s__trichodesmium spp.
1902	k__bacteria	p__firmicutes	c__clostridia	o__clostridiales	f__eubacteriaceae	g__eubacterium	s__eubacterium spp.
1903	k__bacteria	p__proteobacteria	c__gammaproteobacteria	o__alteromonadales	f__alteromonadaceae	g__saccharophagus	s__saccharophagus spp.
1904	k__bacteria	p__proteobacteria	c__deltaproteobacteria	o__desulfuromonadales	f__geobacteraceae	g__geothermobacter	s__geothermobacter spp.
1905	k__bacteria	p__proteobacteria	c__deltaproteobacteria	o__myxococcales	f__anaeromyxobacteraceae	g__anaeromyxobacter	s__anaeromyxobacter dehalogenans
1906	k__bacteria	p__actinobacteria	c__actinobacteria	o__rubrobacterales	f__rubrobacteraceae	g__rubrobacter	s__rubrobacter spp.
1907	k__bacteria	p__proteobacteria	c__deltaproteobacteria	o__bdellovibrionales	f__bdellovibrionaceae	g__bdellovibrio	s__bdellovibrio spp.
1908	k__bacteria	p__firmicutes	c__clostridia	o__clostridiales	f__ruminococcaceae	g__acetivibrio	s__acetivibrio spp.
1909	k__bacteria	p__proteobacteria	c__betaproteobacteria	o__burkholderiales	f__oxalobacteraceae	g__massilia	s__massilia timonae
1910	k__bacteria	p__firmicutes	c__clostridia	o__clostridiales	f__lachnospiraceae	g__lachnoclostridium	s__clostridium aldenense
1911	k__bacteria	p__bacteroidetes	c__sphingobacteriia	o__sphingobacteriales	f__sphingobacteriaceae	g__solitalea	s__solitalea spp.
1912	k__bacteria	p__fusobacteria	c__fusobacteriia	o__fusobacteriales	f__leptotrichiaceae	g__leptotrichia	s__leptotrichia spp.
1914	k__bacteria	p__proteobacteria	c__alphaproteobacteria	o__magnetococcales	f__magnetococcaceae	g__magnetococcus	s__magnetococcus spp.
1915	k__bacteria	p__verrucomicrobia	c__verrucomicrobiae	o__verrucomicrobiales	f__verrucomicrobiaceae	g__verrucomicrobium	s__verrucomicrobium spp.
1918	k__bacteria	p__proteobacteria	c__gammaproteobacteria	o__alteromonadales	f__alteromonadaceae	g__haliea	s__haliea sp.
1919	k__bacteria	p__proteobacteria	c__deltaproteobacteria	o__desulfobacterales	f__desulfobacteraceae	g__desulfobacterium	s__desulfobacterium spp.
1920	k__bacteria	p__proteobacteria	c__betaproteobacteria	o__burkholderiales	f__burkholderiales	g__inhella	s__inhella fonticola
1921	k__bacteria	p__proteobacteria	c__deltaproteobacteria	o__desulfuromonadales	f__desulfuromonadaceae	g__desulfuromusa	s__desulfuromusa spp.
1922	k__bacteria	p__proteobacteria	c__betaproteobacteria	o__burkholderiales	f__burkholderiaceae	g__ralstonia	s__ralstonia spp.
1923	k__bacteria	p__proteobacteria	c__alphaproteobacteria	o__rhizobiales	f__aurantimonadaceae	g__martelella	s__martelella mediterranea
1924	k__bacteria	p__firmicutes	c__clostridia	o__clostridiales	f__eubacteriaceae	g__eubacterium	s__eubacterium spp.
1926	k__bacteria	p__firmicutes	c__clostridia	o__clostridiales	f__clostridiaceae	g__lutispora	s__lutispora thermophila
1927	k__bacteria	p__actinobacteria	c__actinobacteria	o__bifidobacteriales	f__bifidobacteriaceae	g__gardnerella	s__gardnerella vaginalis
1928	k__bacteria	p__firmicutes	c__erysipelotrichia	o__erysipelotrichales	f__erysipelotrichaceae	g__turicibacter	s__turicibacter spp.
1929	k__bacteria	p__proteobacteria	c__deltaproteobacteria	o__desulfobacterales	f__desulfobacteraceae	g__desulfospira	s__desulfospira joergensenii
1930	k__bacteria	p__firmicutes	c__clostridia	o__clostridiales	f__clostridiaceae	g__clostridium	s__clostridium spp.
1931	k__bacteria	p__actinobacteria	c__actinobacteria	o__actinomycetales	f__micrococcaceae	g__arthrobacter	s__arthrobacter spp.
1932	k__bacteria	p__armatimonadetes	c__fimbriimonadia	o__fimbriimonadales	f__fimbriimonadaceae	g__fimbriimonas	s__fimbriimonas ginsengisoli
1933	k__bacteria	p__bacteroidetes	c__flavobacteriia	o__flavobacteriales	f__cryomorphaceae	g__fluviicola	s__fluviicola spp.
1934	k__bacteria	p__proteobacteria	c__gammaproteobacteria	o__methylococcales	f__methylococcaceae	g__methylocaldum	s__methylocaldum sp.
1935	k__bacteria	p__bacteroidetes	c__cytophagia	o__cytophagales	f__cytophagaceae	g__cytophaga	s__cytophaga spp.
1936	k__bacteria	p__proteobacteria	c__betaproteobacteria	o__burkholderiales	f__oxalobacteraceae	g__herbaspirillum	s__herbaspirillum sp.
1937	k__bacteria	p__firmicutes	c__clostridia	o__clostridiales	f__ruminococcaceae	g__ruminiclostridium	s__clostridium termitidis
1938	k__bacteria	p__firmicutes	c__clostridia	o__clostridiales	f__peptococcaceae	g__pelotomaculum	s__pelotomaculum spp.
1940	k__bacteria	p__firmicutes	c__clostridia	o__clostridiales	f__clostridiaceae	g__clostridium	s__clostridium sporogenes
1941	k__bacteria	p__proteobacteria	c__deltaproteobacteria	o__syntrophobacterales	f__syntrophaceae	g__syntrophus	s__syntrophus spp.
1942	k__bacteria	p__proteobacteria	c__alphaproteobacteria	o__rhizobiales	f__bradyrhizobiaceae	g__bradyrhizobium	s__bradyrhizobium spp.
1943	k__bacteria	p__firmicutes	c__clostridia	o__clostridiales	f__ruminococcaceae	g__papillibacter	s__papillibacter cinnamivorans
1944	k__bacteria	p__actinobacteria	c__actinobacteria	o__coriobacteriales	f__coriobacteriaceae	g__eggerthella	s__eggerthella spp.
1945	k__bacteria	p__spirochaetes	c__spirochaetia	o__spirochaetales	f__leptospiraceae	g__leptospira	s__leptospira wolbachii
1946	k__bacteria	p__proteobacteria	c__deltaproteobacteria	o__myxococcales	f__anaeromyxobacteraceae	g__anaeromyxobacter	s__anaeromyxobacter spp.
1947	k__bacteria	p__gemmatimonadetes	c__gemmatimonadetes	o__gemmatimonadales	f__gemmatimonadaceae	g__gemmatimonas	s__gemmatimonas spp.
1948	k__bacteria	p__bacteroidetes	c__bacteroidia	o__bacteroidales	f__prevotellaceae	g__prevotella	s__prevotella nanceiensis
1949	k__bacteria	p__proteobacteria	c__deltaproteobacteria	o__desulfobacterales	f__desulfobulbaceae	g__desulfocapsa	s__desulfocapsa spp.
1950	k__bacteria	p__proteobacteria	c__deltaproteobacteria	o__desulfobacterales	f__desulfobacteraceae	g__desulfobacterium	s__desulfobacterium spp.
1951	k__bacteria	p__proteobacteria	c__alphaproteobacteria	o__rhodospirillales	f__rhodospirillaceae	g__azospirillum	s__azospirillum sp.
1952	k__bacteria	p__bacteroidetes	c__cytophagia	o__cytophagales	f__cytophagaceae	g__cytophaga	s__cytophaga spp.
1953	k__bacteria	p__proteobacteria	c__alphaproteobacteria	o__caulobacterales	f__caulobacteraceae	g__brevundimonas	s__brevundimonas sp.
1954	k__bacteria	p__proteobacteria	c__gammaproteobacteria	o__methylococcales	f__methylococcaceae	g__methylobacter	s__methylobacter spp.
1955	k__bacteria	p__proteobacteria	c__betaproteobacteria	o__rhodocyclales	f__rhodocyclaceae	g__denitratisoma	s__denitratisoma spp.
1956	k__bacteria	p__firmicutes	c__clostridia	o__clostridiales	f__ruminococcaceae	g__ruminococcus	s__ruminococcus spp.
1957	k__bacteria	p__proteobacteria	c__alphaproteobacteria	o__sphingomonadales	f__sphingomonadaceae	g__sphingomonas	s__sphingomonas spp.
1958	k__bacteria	p__proteobacteria	c__gammaproteobacteria	o__chromatiales	f__chromatiaceae	g__halochromatium	s__halochromatium spp.
1959	k__bacteria	p__bacteroidetes	c__sphingobacteriia	o__sphingobacteriales	f__sphingobacteriaceae	g__pedobacter	s__pedobacter spp.
1960	k__bacteria	p__gemmatimonadetes	c__gemmatimonadetes	o__gemmatimonadales	f__gemmatimonadaceae	g__gemmatimonas	s__gemmatimonas spp.
1961	k__bacteria	p__proteobacteria	c__gammaproteobacteria	o__chromatiales	f__ectothiorhodospiraceae	g__thiorhodospira	s__thiorhodospira spp.
1962	k__bacteria	p__proteobacteria	c__alphaproteobacteria	o__sphingomonadales	f__sphingomonadaceae	g__sphingosinicella	s__sphingosinicella spp.
1963	k__bacteria	p__proteobacteria	c__deltaproteobacteria	o__desulfobacterales	f__desulfobacteraceae	g__desulforegula	s__desulforegula spp.
1964	k__bacteria	p__verrucomicrobia	c__opitutae	o__opitutales	f__opitutaceae	g__alterococcus	s__alterococcus agarolyticus
1965	k__bacteria	p__planctomycetes	c__planctomycetia	o__planctomycetales	f__planctomycetaceae	g__rhodopirellula	s__rhodopirellula spp.
1966	k__bacteria	p__firmicutes	c__clostridia	o__clostridiales	f__clostridiaceae	g__clostridium	s__clostridium spp.
1967	k__bacteria	p__bacteroidetes	c__flavobacteriia	o__flavobacteriales	f__flavobacteriaceae	g__flavobacterium	s__flavobacterium spp.
1968	k__bacteria	p__proteobacteria	c__alphaproteobacteria	o__rhizobiales	f__phyllobacteriaceae	g__mesorhizobium	s__mesorhizobium spp.
1969	k__bacteria	p__chloroflexi	c__chloroflexia	o__chloroflexales	f__chloroflexaceae	g__chloroflexus	s__chloroflexus spp.
1971	k__bacteria	p__bacteroidetes	c__bacteroidia	o__bacteroidales	f__prolixibacteraceae	g__prolixibacter	s__prolixibacter spp.
1972	k__bacteria	p__bacteroidetes	c__sphingobacteriia	o__sphingobacteriales	f__saprospiraceae	g__haliscomenobacter	s__haliscomenobacter spp.
1973	k__bacteria	p__proteobacteria	c__alphaproteobacteria	o__sphingomonadales	f__sphingomonadaceae	g__sphingorhabdus	s__sphingorhabdus sp.
1974	k__bacteria	p__proteobacteria	c__deltaproteobacteria	o__myxococcales	f__anaeromyxobacteraceae	g__anaeromyxobacter	s__anaeromyxobacter spp.
1975	k__bacteria	p__verrucomicrobia	c__verrucomicrobiae	o__verrucomicrobiales	f__verrucomicrobiaceae	g__verrucomicrobium	s__verrucomicrobium spp.
1976	k__bacteria	p__proteobacteria	c__gammaproteobacteria	o__thiotrichales	f__piscirickettsiaceae	g__thiomicrospira	s__thiomicrospira spp.
1977	k__bacteria	p__proteobacteria	c__deltaproteobacteria	o__myxococcales	f__polyangiaceae	g__polyangium	s__polyangium spp.
1978	k__bacteria	p__firmicutes	c__clostridia	o__clostridiales	f__clostridiales family xi. incertae sedis	g__sedimentibacter	s__sedimentibacter spp.
1979	k__bacteria	p__bacteroidetes	c__bacteroidia	o__bacteroidales	f__bacteroidaceae	g__bacteroides	s__bacteroides spp.
1980	k__bacteria	p__acidobacteria	c__acidobacteriia	o__acidobacteriales	f__acidobacteriaceae	g__acidobacterium	s__acidobacterium spp.
1981	k__bacteria	p__actinobacteria	c__thermoleophilia	o__thermoleophilales	f__thermoleophilaceae	g__thermoleophilum	s__thermoleophilum spp.
1982	k__bacteria	p__chloroflexi	c__dehalococcoidia	o__dehalococcoidales	f__dehalococcoidaceae	g__dehalococcoides	s__dehalococcoides spp.
1983	k__bacteria	p__planctomycetes	c__phycisphaerae	o__phycisphaerales	f__phycisphaeraceae	g__phycisphaera	s__phycisphaera spp.
1984	k__bacteria	p__chlamydiae	c__chlamydiia	o__chlamydiales	f__parachlamydiaceae	g__candidatus protochlamydia	s__protochlamydia naegleriophila
1985	k__bacteria	p__bacteroidetes	c__sphingobacteriia	o__sphingobacteriales	f__chitinophagaceae	g__lacibacter	s__lacibacter cauensis
1986	k__bacteria	p__proteobacteria	c__alphaproteobacteria	o__caulobacterales	f__caulobacteraceae	g__brevundimonas	s__brevundimonas spp.
1987	k__bacteria	p__bacteroidetes	c__sphingobacteriia	o__sphingobacteriales	f__sphingobacteriaceae	g__solitalea	s__solitalea canadensis
1988	k__bacteria	p__proteobacteria	c__deltaproteobacteria	o__bdellovibrionales	f__bacteriovoracaceae	g__peredibacter	s__peredibacter starrii
1990	k__bacteria	p__fibrobacteres	c__fibrobacteria	o__fibrobacterales	f__fibrobacteraceae	g__fibrobacter	s__fibrobacter spp.
1991	k__bacteria	p__proteobacteria	c__betaproteobacteria	o__nitrosomonadales	f__nitrosomonadaceae	g__nitrosospira	s__nitrosospira spp.
1992	k__bacteria	p__proteobacteria	c__betaproteobacteria	o__rhodocyclales	f__rhodocyclaceae	g__methyloversatilis	s__methyloversatilis spp.
1993	k__bacteria	p__cloacimonetes	c__cloacimonetes	o__cloacimonetes	f__cloacimonetes	g__candidatus cloacimonas	s__uncultured candidatus cloacamonas sp.
1994	k__bacteria	p__actinobacteria	c__actinobacteria	o__actinomycetales	f__streptomycetaceae	g__kitasatospora	s__kitasatospora spp.
1995	k__bacteria	p__firmicutes	c__clostridia	o__clostridiales	f__clostridiaceae	g__clostridium	s__clostridium spp.
1996	k__bacteria	p__firmicutes	c__clostridia	o__clostridiales	f__clostridiaceae	g__thermobrachium	s__thermobrachium celere
1997	k__bacteria	p__proteobacteria	c__betaproteobacteria	o__burkholderiales	f__burkholderiales	g__methylibium	s__methylibium spp.
1998	k__bacteria	p__chloroflexi	c__dehalococcoidia	o__dehalococcoidales	f__dehalococcoidaceae	g__dehalococcoides	s__dehalococcoides spp.
1999	k__bacteria	p__actinobacteria	c__actinobacteria	o__actinomycetales	f__micrococcaceae	g__arthrobacter	s__arthrobacter spp.
2000	k__bacteria	p__bacteroidetes	c__sphingobacteriia	o__sphingobacteriales	f__chitinophagaceae	g__chitinophaga	s__chitinophaga spp.
2001	k__bacteria	p__actinobacteria	c__actinobacteria	o__acidimicrobiales	f__acidimicrobiaceae	g__ferrithrix	s__ferrithrix spp.
2002	k__bacteria	p__proteobacteria	c__alphaproteobacteria	o__sphingomonadales	f__erythrobacteraceae	g__porphyrobacter	s__porphyrobacter sp.
2003	k__bacteria	p__chloroflexi	c__dehalococcoidia	o__dehalococcoidales	f__dehalococcoidaceae	g__dehalococcoides	s__dehalococcoides spp.
2004	k__bacteria	p__bacteroidetes	c__cytophagia	o__cytophagales	f__cytophagaceae	g__cytophaga	s__cytophaga spp.
2005	k__bacteria	p__firmicutes	c__clostridia	o__clostridiales	f__clostridiaceae	g__clostridium	s__clostridium spp.
2006	k__bacteria	p__proteobacteria	c__alphaproteobacteria	o__sphingomonadales	f__sphingomonadaceae	g__sphingomonas	s__sphingomonas spp.
2007	k__bacteria	p__proteobacteria	c__deltaproteobacteria	o__myxococcales	f__anaeromyxobacteraceae	g__anaeromyxobacter	s__anaeromyxobacter spp.
2008	k__bacteria	p__cyanobacteria	c__gloeobacteria	o__gloeobacterales	f__gloeobacteraceae	g__gloeobacter	s__gloeobacter spp.
2009	k__bacteria	p__firmicutes	c__bacilli	o__bacillales	f__bacillaceae	g__bacillus	s__bacillus spp.
2010	k__bacteria	p__verrucomicrobia	c__opitutae	o__opitutales	f__opitutaceae	g__opitutus	s__opitutus spp.
2011	k__bacteria	p__actinobacteria	c__actinobacteria	o__acidimicrobiales	f__iamiaceae	g__iamia	s__iamia spp.
2012	k__bacteria	p__proteobacteria	c__alphaproteobacteria	o__sphingomonadales	f__sphingomonadaceae	g__sphingobium	s__sphingobium chungbukensis
2013	k__bacteria	p__firmicutes	c__clostridia	o__clostridiales	f__eubacteriaceae	g__eubacterium	s__eubacterium coprostanoligenes
2014	k__bacteria	p__proteobacteria	c__alphaproteobacteria	o__rhodobacterales	f__hyphomonadaceae	g__hyphomonas	s__hyphomonas spp.
2015	k__bacteria	p__proteobacteria	c__gammaproteobacteria	o__thiotrichales	f__piscirickettsiaceae	g__methylophaga	s__methylophaga spp.
2016	k__bacteria	p__firmicutes	c__clostridia	o__clostridiales	f__ruminococcaceae	g__ruminococcus	s__ruminococcus sp.
2017	k__bacteria	p__firmicutes	c__clostridia	o__clostridiales	f__clostridiaceae	g__clostridium	s__clostridium sp.
2018	k__bacteria	p__spirochaetes	c__spirochaetia	o__spirochaetales	f__leptospiraceae	g__leptospira	s__leptospira spp.
2019	k__bacteria	p__chloroflexi	c__anaerolineae	o__anaerolineales	f__anaerolineaceae	g__bellilinea	s__bellilinea spp.
2020	k__bacteria	p__chloroflexi	c__chloroflexia	o__herpetosiphonales	f__herpetosiphonaceae	g__herpetosiphon	s__herpetosiphon aurantiacus
2021	k__bacteria	p__proteobacteria	c__alphaproteobacteria	o__sphingomonadales	f__sphingomonadaceae	g__sphingopyxis	s__sphingopyxis spp.
2022	k__bacteria	p__verrucomicrobia	c__opitutae	o__opitutales	f__opitutaceae	g__alterococcus	s__alterococcus agarolyticus
2024	k__bacteria	p__firmicutes	c__clostridia	o__clostridiales	f__clostridiaceae	g__clostridium	s__clostridium sp.
2025	k__bacteria	p__proteobacteria	c__deltaproteobacteria	o__myxococcales	f__anaeromyxobacteraceae	g__anaeromyxobacter	s__anaeromyxobacter spp.
2026	k__bacteria	p__actinobacteria	c__actinobacteria	o__actinomycetales	f__dietziaceae	g__dietzia	s__dietzia spp.
2027	k__bacteria	p__proteobacteria	c__alphaproteobacteria	o__sphingomonadales	f__sphingomonadaceae	g__sphingomonas	s__sphingomonas wittichii
2029	k__bacteria	p__bacteroidetes	c__cytophagia	o__cytophagales	f__cytophagaceae	g__cytophaga	s__cytophaga spp.
2030	k__bacteria	p__proteobacteria	c__deltaproteobacteria	o__myxococcales	f__anaeromyxobacteraceae	g__anaeromyxobacter	s__anaeromyxobacter spp.
2031	k__bacteria	p__bacteroidetes	c__sphingobacteriia	o__sphingobacteriales	f__saprospiraceae	g__lewinella	s__lewinella spp.
2032	k__bacteria	p__chloroflexi	c__anaerolineae	o__anaerolineales	f__anaerolineaceae	g__ornatilinea	s__ornatilinea apprima
2033	k__bacteria	p__proteobacteria	c__deltaproteobacteria	o__desulfuromonadales	f__geobacteraceae	g__geobacter	s__geobacter spp.
2034	k__bacteria	p__proteobacteria	c__betaproteobacteria	o__neisseriales	f__chromobacteriaceae	g__laribacter	s__laribacter hongkongensis
2036	k__bacteria	p__bacteroidetes	c__sphingobacteriia	o__sphingobacteriales	f__sphingobacteriaceae	g__solitalea	s__solitalea canadensis
2037	k__bacteria	p__bacteroidetes	c__sphingobacteriia	o__sphingobacteriales	f__chitinophagaceae	g__sediminibacterium	s__sediminibacterium sp.
2038	k__bacteria	p__firmicutes	c__clostridia	o__clostridiales	f__lachnospiraceae	g__tyzzerella	s__clostridium piliforme
2039	k__bacteria	p__verrucomicrobia	c__verrucomicrobiae	o__verrucomicrobiales	f__verrucomicrobiaceae	g__luteolibacter	s__luteolibacter spp.
2041	k__bacteria	p__proteobacteria	c__gammaproteobacteria	o__thiotrichales	f__piscirickettsiaceae	g__methylophaga	s__methylophaga spp.
2042	k__bacteria	p__firmicutes	c__clostridia	o__clostridiales	f__peptococcaceae	g__pelotomaculum	s__pelotomaculum spp.
2044	k__bacteria	p__proteobacteria	c__gammaproteobacteria	o__pseudomonadales	f__moraxellaceae	g__perlucidibaca	s__perlucidibaca spp.
2045	k__bacteria	p__firmicutes	c__clostridia	o__clostridiales	f__clostridiaceae	g__clostridium	s__clostridium spp.
2046	k__bacteria	p__firmicutes	c__negativicutes	o__selenomonadales	f__veillonellaceae	g__veillonella	s__veillonella spp.
2047	k__bacteria	p__proteobacteria	c__gammaproteobacteria	o__chromatiales	f__halothiobacillaceae	g__thioalkalibacter	s__thioalkalibacter halophilus
2048	k__bacteria	p__nitrospirae	c__nitrospira	o__nitrospirales	f__nitrospiraceae	g__leptospirillum	s__leptospirillum spp.
2049	k__bacteria	p__proteobacteria	c__alphaproteobacteria	o__rhizobiales	f__beijerinckiaceae	g__beijerinckia	s__beijerinckia spp.
2050	k__bacteria	p__actinobacteria	c__actinobacteria	o__actinomycetales	f__nocardiaceae	g__rhodococcus	s__rhodococcus spp.
2051	k__bacteria	p__bacteroidetes	c__bacteroidia	o__bacteroidales	f__porphyromonadaceae	g__petrimonas	s__petrimonas spp.
2052	k__bacteria	p__nitrospirae	c__nitrospira	o__nitrospirales	f__nitrospiraceae	g__nitrospira	s__nitrospira spp.
2053	k__bacteria	p__bacteroidetes	c__cytophagia	o__cytophagales	f__cytophagaceae	g__cytophaga	s__cytophaga spp.
2055	k__bacteria	p__proteobacteria	c__gammaproteobacteria	o__aeromonadales	f__aeromonadaceae	g__aeromonas	s__aeromonas sharmana
2056	k__bacteria	p__proteobacteria	c__betaproteobacteria	o__neisseriales	f__neisseriaceae	g__simonsiella	s__simonsiella muelleri
2057	k__bacteria	p__proteobacteria	c__deltaproteobacteria	o__myxococcales	f__anaeromyxobacteraceae	g__anaeromyxobacter	s__anaeromyxobacter spp.
2058	k__bacteria	p__proteobacteria	c__gammaproteobacteria	o__pseudomonadales	f__moraxellaceae	g__acinetobacter	s__acinetobacter gyllenbergii
2059	k__bacteria	p__actinobacteria	c__actinobacteria	o__actinomycetales	f__frankiaceae	g__frankia	s__frankia spp.
2060	k__bacteria	p__chloroflexi	c__anaerolineae	o__anaerolineales	f__anaerolineaceae	g__ornatilinea	s__ornatilinea apprima
2061	k__bacteria	p__proteobacteria	c__alphaproteobacteria	o__sphingomonadales	f__erythrobacteraceae	g__altererythrobacter	s__altererythrobacter sp.
2062	k__bacteria	p__planctomycetes	c__planctomycetia	o__planctomycetales	f__planctomycetaceae	g__planctomyces	s__planctomyces spp.
2063	k__bacteria	p__actinobacteria	c__actinobacteria	o__acidimicrobiales	f__acidimicrobiaceae	g__ilumatobacter	s__ilumatobacter spp.
2065	k__bacteria	p__proteobacteria	c__deltaproteobacteria	o__desulfobacterales	f__desulfobacteraceae	g__desulfatibacillum	s__desulfatibacillum alkenivorans
2066	k__bacteria	p__proteobacteria	c__deltaproteobacteria	o__desulfobacterales	f__desulfobacteraceae	g__desulforegula	s__desulforegula spp.
2067	k__bacteria	p__firmicutes	c__bacilli	o__bacillales	f__bacillaceae	g__geobacillus	s__geobacillus pallidus
2068	k__bacteria	p__gemmatimonadetes	c__gemmatimonadetes	o__gemmatimonadales	f__gemmatimonadaceae	g__gemmatimonas	s__gemmatimonas spp.
2069	k__bacteria	p__bacteroidetes	c__bacteroidia	o__bacteroidales	f__porphyromonadaceae	g__porphyromonas	s__porphyromonas sp.
2070	k__bacteria	p__proteobacteria	c__betaproteobacteria	o__rhodocyclales	f__rhodocyclaceae	g__sulfuritalea	s__sulfuritalea spp.
2071	k__bacteria	p__firmicutes	c__clostridia	o__clostridiales	f__clostridiales family xii. incertae sedis	g__acidaminobacter	s__acidaminobacter sp.
2072	k__bacteria	p__proteobacteria	c__alphaproteobacteria	o__rhizobiales	f__xanthobacteraceae	g__labrys	s__labrys wisconsinensis
2073	k__bacteria	p__proteobacteria	c__epsilonproteobacteria	o__campylobacterales	f__campylobacteraceae	g__arcobacter	s__arcobacter spp.
2074	k__bacteria	p__bacteroidetes	c__bacteroidia	o__bacteroidales	f__porphyromonadaceae	g__barnesiella	s__barnesiella viscericola
2075	k__bacteria	p__proteobacteria	c__deltaproteobacteria	o__desulfovibrionales	f__desulfovibrionaceae	g__desulfovibrio	s__desulfovibrio alcoholovorans
2076	k__bacteria	p__proteobacteria	c__alphaproteobacteria	o__rickettsiales	f__rickettsiales	g__candidatus odyssella	s__uncultured candidatus odyssella sp.
2077	k__bacteria	p__gemmatimonadetes	c__gemmatimonadetes	o__gemmatimonadales	f__gemmatimonadaceae	g__gemmatimonas	s__gemmatimonas spp.
2078	k__bacteria	p__deinococcus_thermus	c__deinococci	o__deinococcales	f__deinococcaceae	g__deinococcus	s__deinococcus yavapaiensis
2079	k__bacteria	p__firmicutes	c__clostridia	o__clostridiales	f__ruminococcaceae	g__ruminococcus	s__ruminococcus sp.
2080	k__bacteria	p__proteobacteria	c__alphaproteobacteria	o__rhizobiales	f__bradyrhizobiaceae	g__rhodopseudomonas	s__rhodopseudomonas pangongensis
2081	k__bacteria	p__chloroflexi	c__anaerolineae	o__anaerolineales	f__anaerolineaceae	g__levilinea	s__levilinea spp.
2082	k__bacteria	p__actinobacteria	c__actinobacteria	o__actinomycetales	f__actinopolysporaceae	g__actinopolyspora	s__actinopolyspora xinjiangensis
2083	k__bacteria	p__firmicutes	c__bacilli	o__bacillales	f__bacillaceae	g__anoxybacillus	s__anoxybacillus spp.
2084	k__bacteria	p__planctomycetes	c__planctomycetia	o__planctomycetales	f__planctomycetaceae	g__blastopirellula	s__blastopirellula spp.
2086	k__bacteria	p__firmicutes	c__clostridia	o__clostridiales	f__clostridiaceae	g__clostridium	s__clostridium spp.
2087	k__bacteria	p__proteobacteria	c__alphaproteobacteria	o__rhodobacterales	f__rhodobacteraceae	g__rubellimicrobium	s__rubellimicrobium spp.
2088	k__bacteria	p__proteobacteria	c__deltaproteobacteria	o__desulfuromonadales	f__geobacteraceae	g__geobacter	s__geobacter spp.
2089	k__bacteria	p__firmicutes	c__clostridia	o__clostridiales	f__clostridiaceae	g__clostridium	s__clostridium spp.
2090	k__bacteria	p__proteobacteria	c__alphaproteobacteria	o__rhizobiales	f__methylobacteriaceae	g__microvirga	s__microvirga spp.
2091	k__bacteria	p__proteobacteria	c__alphaproteobacteria	o__rhodospirillales	f__acetobacteraceae	g__craurococcus	s__craurococcus sp.
2092	k__bacteria	p__chloroflexi	c__anaerolineae	o__anaerolineales	f__anaerolineaceae	g__ornatilinea	s__ornatilinea apprima
2093	k__bacteria	p__firmicutes	c__clostridia	o__clostridiales	f__clostridiaceae	g__oxobacter	s__oxobacter sp.
2094	k__bacteria	p__proteobacteria	c__betaproteobacteria	o__rhodocyclales	f__rhodocyclaceae	g__azoarcus	s__azoarcus sp.
2095	k__bacteria	p__proteobacteria	c__betaproteobacteria	o__rhodocyclales	f__rhodocyclaceae	g__sterolibacterium	s__sterolibacterium spp.
2096	k__bacteria	p__planctomycetes	c__planctomycetia	o__planctomycetales	f__planctomycetaceae	g__pirellula	s__pirellula sp.
2097	k__bacteria	p__bacteroidetes	c__cytophagia	o__cytophagales	f__cytophagaceae	g__cytophaga	s__cytophaga spp.
2098	k__bacteria	p__bacteroidetes	c__bacteroidetes	o__bacteroidetes	f__bacteroidetes	g__bifissio	s__bifissio spp.
2099	k__bacteria	p__bacteroidetes	c__sphingobacteriia	o__sphingobacteriales	f__sphingobacteriaceae	g__solitalea	s__solitalea canadensis
2100	k__bacteria	p__proteobacteria	c__alphaproteobacteria	o__sphingomonadales	f__sphingomonadaceae	g__novosphingobium	s__novosphingobium spp.
2101	k__bacteria	p__proteobacteria	c__alphaproteobacteria	o__rhizobiales	f__phyllobacteriaceae	g__mesorhizobium	s__mesorhizobium spp.
2102	k__bacteria	p__firmicutes	c__clostridia	o__clostridiales	f__clostridiaceae	g__clostridium	s__clostridium spp.
2103	k__bacteria	p__proteobacteria	c__betaproteobacteria	o__burkholderiales	f__burkholderiaceae	g__polynucleobacter	s__polynucleobacter cosmopolitanus
2104	k__bacteria	p__proteobacteria	c__deltaproteobacteria	o__desulfobacterales	f__desulfobacteraceae	g__desulforegula	s__desulforegula spp.
2105	k__bacteria	p__proteobacteria	c__deltaproteobacteria	o__myxococcales	f__polyangiaceae	g__byssovorax	s__byssovorax spp.
2106	k__bacteria	p__planctomycetes	c__planctomycetia	o__planctomycetales	f__planctomycetaceae	g__gemmata	s__gemmata spp.
2107	k__bacteria	p__firmicutes	c__clostridia	o__clostridiales	f__ruminococcaceae	g__ruminiclostridium	s__clostridium papyrosolvens
2108	k__bacteria	p__firmicutes	c__erysipelotrichia	o__erysipelotrichales	f__erysipelotrichaceae	g__holdemania	s__holdemania spp.
2109	k__bacteria	p__chlamydiae	c__chlamydiia	o__chlamydiales	f__chlamydiaceae	g__chlamydia	s__chlamydia spp.
2110	k__bacteria	p__actinobacteria	c__actinobacteria	o__actinomycetales	f__microbacteriaceae	g__microbacterium	s__microbacterium oleivorans
2111	k__bacteria	p__proteobacteria	c__deltaproteobacteria	o__syntrophobacterales	f__syntrophaceae	g__desulfomonile	s__desulfomonile spp.
2113	k__bacteria	p__planctomycetes	c__planctomycetia	o__planctomycetales	f__planctomycetaceae	g__gemmata	s__gemmata spp.
2114	k__bacteria	p__proteobacteria	c__alphaproteobacteria	o__rhodospirillales	f__acetobacteraceae	g__roseomonas	s__roseomonas ludipueritiae
2115	k__bacteria	p__proteobacteria	c__alphaproteobacteria	o__rhizobiales	f__phyllobacteriaceae	g__mesorhizobium	s__mesorhizobium spp.
2116	k__bacteria	p__firmicutes	c__firmicutes	o__firmicutes	f__firmicutes	g__hydrogenispora	s__hydrogenispora ethanolica
2117	k__bacteria	p__proteobacteria	c__gammaproteobacteria	o__xanthomonadales	f__sinobacteraceae	g__steroidobacter	s__steroidobacter spp.
[truncated: 4,868 more rows]
